# Supplementary material for: Poly[di-μ-aqua-μ4-(pyrazine-2,5-dicarboxyl­ato)-dilithium(I)]
Source: Acta Crystallogr Sect E Struct Rep Online. 2010 Dec 8;67(Pt 1):m50–1. doi: 10.1107/S1600536810050762 (PMC3050281; doi:10.1107/S1600536810050762)
Supplement: Supplementary file 1 [file e-67-00m50-sup1.cif]

##############################################################################
###                                                                        ###
###        Electronic paper (Acta Crystallographica Section E)             ###
###                                                                        ###
##############################################################################
#                                                                            #
# This CIF contains the data in a paper accepted for publication in Acta     #
# Crystallographica Section E. It conforms to the requirements of Notes      #
# for Authors for Section E, and has been peer reviewed under the auspices   #
# of the IUCr Commission on Journals.                                        #
#                                                                            #
# Full details of the Crystallographic Information File format               #
# are given in the paper "The Crystallographic Information File (CIF):       #
# a New Standard Archive File for Crystallography" by S. R. Hall, F. H.      #
# Allen and I. D. Brown [Acta Cryst. (1991), A47, 655-685].                  #
#                                                                            #
# The current version of the core CIF dictionary is obtainable from          #
# ftp://ftp.iucr.org/pub/cif_core.dic. The current version number is 2.4.    #
#                                                                            #
# Software is freely available for graphical display of the structure(s) in  #
# this CIF.  For information consult the CIF home page http://www.iucr.org/  #
# cif/home.html                                                              #
#                                                                            #
# This file may be used for bona fide research purposes within the           #
# scientific community so long as proper attribution is given to the journal # 
# article from which it was obtained.                                        #
#                                                                            #
##############################################################################
                                             
data_I
_audit_creation_method     SHELXL-97
_chemical_name_systematic
;
Poly[di-\m-aqua-\m~4~-(pyrazine-2,5-dicarboxylato)-dilithium(I)]
;
_chemical_name_common     ?
_chemical_formula_moiety     'C6 H6 Li2 N2 O6'
_chemical_formula_sum     'C6 H6 Li2 N2 O6'
_chemical_formula_iupac     '[Li2 (C6 H2 N2 O2) (H2 O)2 ]'
_chemical_formula_weight     216.01
_chemical_melting_point     ?
_symmetry_cell_setting     monoclinic
_symmetry_space_group_name_H-M     'P 21/n'
_symmetry_space_group_name_Hall     '-P 2yn'
loop_
    _symmetry_equiv_pos_as_xyz
    'x, y, z'
    '-x+1/2, y+1/2, -z+1/2'
    '-x, -y, -z'
    'x-1/2, -y-1/2, z-1/2'
_cell_length_a     7.2107(14)
_cell_length_b     7.3646(15)
_cell_length_c     15.327(3)
_cell_angle_alpha     90.00
_cell_angle_beta     99.71(3)
_cell_angle_gamma     90.00
_cell_volume     802.2(3)
_cell_formula_units_Z     4
_cell_measurement_reflns_used     25
_cell_measurement_theta_min     6
_cell_measurement_theta_max     15
_cell_measurement_temperature     293(2)
_exptl_crystal_description     plates
_exptl_crystal_colour     colourless
_exptl_crystal_size_max     0.33
_exptl_crystal_size_mid     0.17
_exptl_crystal_size_min     0.15
_exptl_crystal_density_diffrn     1.788
_exptl_crystal_density_meas     ?
_exptl_crystal_density_method     'not measured'
_exptl_crystal_F_000     440
_exptl_absorpt_coefficient_mu     0.155
_exptl_absorpt_correction_type     analytical
_exptl_absorpt_process_details     '(CrysAlis RED; Oxford Diffraction, 2008)'
_exptl_absorpt_correction_T_min     0.976
_exptl_absorpt_correction_T_max     0.985
_diffrn_ambient_temperature     293(2)
_diffrn_radiation_type     MoK\a
_diffrn_radiation_wavelength     0.71073
_diffrn_radiation_source     'fine-focus sealed tube'
_diffrn_radiation_monochromator     graphite
_diffrn_measurement_device_type     'Kuma KM-4 four-circle'
_diffrn_measurement_method     'profile data from \w/2\q'
_diffrn_detector_area_resol_mean     ?
_diffrn_reflns_number     2520
_diffrn_reflns_av_R_equivalents     0.0692
_diffrn_reflns_av_sigmaI/netI     0.0285
_diffrn_reflns_theta_min     2.70
_diffrn_reflns_theta_max     30.09
_diffrn_reflns_theta_full     30.09
_diffrn_measured_fraction_theta_max     0.996
_diffrn_measured_fraction_theta_full     0.996
_diffrn_reflns_limit_h_min     0
_diffrn_reflns_limit_h_max     10
_diffrn_reflns_limit_k_min     0
_diffrn_reflns_limit_k_max     10
_diffrn_reflns_limit_l_min     -21
_diffrn_reflns_limit_l_max     21
_diffrn_standards_number     3
_diffrn_standards_interval_count     200
_diffrn_standards_interval_time     ?
_diffrn_standards_decay_%     0.55
_refine_special_details
;
Refinement of <i>F</i>^2^ against ALL reflections. The weighted <i>R</i>-factor
<i>wR</i> and goodness of fit <i>S</i> are based on <i>F</i>^2^, conventional
<i>R</i>-factors <i>R</i> are based on <i>F</i>, with <i>F</i> set to zero for
negative <i>F</i>^2^. The threshold expression of <i>F</i>^2^ >
\s(<i>F</i>^2^) is used only for calculating <i>R</i>-factors(gt) <i>etc</i>.
and is not relevant to the choice of reflections for refinement.
<i>R</i>-factors based on <i>F</i>^2^ are statistically about twice as large
as those based on <i>F</i>, and <i>R</i>- factors based on ALL data will be
even larger.
;
_reflns_number_total     2348
_reflns_number_gt     1694
_reflns_threshold_expression     I>2\s(I)
_refine_ls_structure_factor_coef     Fsqd
_refine_ls_matrix_type     full
_refine_ls_R_factor_all     0.0786
_refine_ls_R_factor_gt     0.0537
_refine_ls_wR_factor_gt     0.1434
_refine_ls_wR_factor_ref     0.1610
_refine_ls_goodness_of_fit_ref     0.992
_refine_ls_restrained_S_all     0.992
_refine_ls_number_reflns     2348
_refine_ls_number_parameters     161
_refine_ls_number_restraints     0
_refine_ls_hydrogen_treatment     mixed
_refine_ls_weighting_scheme     calc
_refine_ls_weighting_details
         'calc w=1/[\s^2^(Fo^2^)+(0.1327P)^2^+0.0049P] where P=(Fo^2^+2Fc^2^)/3'
_atom_sites_solution_hydrogens     geom
_atom_sites_solution_primary     direct
_atom_sites_solution_secondary     difmap
_refine_ls_shift/su_max     0.001
_refine_ls_shift/su_mean     0.000
_refine_diff_density_max     0.734
_refine_diff_density_min     -0.623
_refine_ls_extinction_method     none
_refine_ls_extinction_coef     ?
loop_
    _atom_type_symbol
    _atom_type_description
    _atom_type_scat_dispersion_real
    _atom_type_scat_dispersion_imag
    _atom_type_scat_source
    'C' 'C' 0.0033 0.0016
                         'International Tables Vol C Tables 4.2.6.8 and 6.1.1.4'
    'H' 'H' 0.0000 0.0000
                         'International Tables Vol C Tables 4.2.6.8 and 6.1.1.4'
    'Li' 'Li' -0.0003 0.0001
                         'International Tables Vol C Tables 4.2.6.8 and 6.1.1.4'
    'N' 'N' 0.0061 0.0033
                         'International Tables Vol C Tables 4.2.6.8 and 6.1.1.4'
    'O' 'O' 0.0106 0.0060
                         'International Tables Vol C Tables 4.2.6.8 and 6.1.1.4'
_computing_data_collection     'KM-4 Software (Kuma, 1996)'
_computing_cell_refinement     'KM-4 Software (Kuma, 1996)'
_computing_data_reduction     'DATAPROC (Kuma, 2001)'
_computing_structure_solution     'SHELXS97 (Sheldrick, 2008)'
_computing_structure_refinement     'SHELXL97 (Sheldrick, 2008)'
_computing_molecular_graphics     'SHELXTL (Sheldrick, 2008)'
_computing_publication_material     'SHELXTL (Sheldrick, 2008)'
loop_
    _atom_site_type_symbol
    _atom_site_label
    _atom_site_fract_x
    _atom_site_fract_y
    _atom_site_fract_z
    _atom_site_U_iso_or_equiv
    _atom_site_adp_type
    _atom_site_calc_flag
    _atom_site_refinement_flags
    _atom_site_occupancy
    _atom_site_disorder_assembly
    _atom_site_disorder_group
    O O5 0.92850(16) 0.21032(15) 1.23861(7) 0.0235(3) Uani d . 1 . .
    N N2 0.85719(16) 0.06063(16) 0.86051(8) 0.0178(3) Uani d . 1 . .
    O O3 0.99726(17) 0.31016(14) 0.76139(7) 0.0248(3) Uani d . 1 . .
    O O6 0.54300(17) 0.41912(16) 1.12325(8) 0.0248(3) Uani d . 1 . .
    N N1 0.76024(18) 0.16459(17) 1.02138(8) 0.0194(3) Uani d . 1 . .
    O O1 0.65141(17) -0.08194(16) 1.12869(7) 0.0258(3) Uani d . 1 . .
    C C7 0.69244(18) -0.14435(18) 1.05880(8) 0.0171(3) Uani d . 1 . .
    C C3 0.85787(18) 0.23438(19) 0.88494(9) 0.0167(3) Uani d . 1 . .
    C C8 0.9150(2) 0.37044(19) 0.82054(9) 0.0194(3) Uani d . 1 . .
    O O2 0.68766(17) -0.30725(14) 1.03608(7) 0.0252(3) Uani d . 1 . .
    O O4 0.8671(2) 0.53125(16) 0.83062(9) 0.0342(3) Uani d . 1 . .
    C C5 0.80318(19) -0.06117(19) 0.91591(9) 0.0177(3) Uani d . 1 . .
    H H5 0.7990 -0.1835 0.9006 0.021 Uiso calc R 1 . .
    C C6 0.75335(17) -0.00880(18) 0.99566(8) 0.0155(3) Uani d . 1 . .
    C C2 0.8103(2) 0.28635(19) 0.96561(9) 0.0202(3) Uani d . 1 . .
    H H2 0.8136 0.4087 0.9808 0.024 Uiso calc R 1 . .
    Li Li2 0.9486(5) 0.0403(4) 0.7358(2) 0.0360(7) Uani d . 1 . .
    Li Li1 0.6732(4) 0.1742(4) 1.1630(2) 0.0298(6) Uani d . 1 . .
    H H51 0.908(4) 0.263(4) 1.284(2) 0.063(9) Uiso d . 1 . .
    H H62 0.609(4) 0.503(4) 1.1012(17) 0.049(7) Uiso d . 1 . .
    H H52 0.994(4) 0.294(4) 1.2126(18) 0.051(7) Uiso d . 1 . .
    H H61 0.472(5) 0.375(5) 1.079(3) 0.093(12) Uiso d . 1 . .
loop_
    _atom_site_aniso_label
    _atom_site_aniso_U_11
    _atom_site_aniso_U_22
    _atom_site_aniso_U_33
    _atom_site_aniso_U_12
    _atom_site_aniso_U_13
    _atom_site_aniso_U_23
    O5 0.0301(6) 0.0199(5) 0.0225(5) -0.0017(4) 0.0104(4) -0.0037(4)
    N2 0.0191(5) 0.0162(5) 0.0190(5) 0.0008(4) 0.0059(4) 0.0006(4)
    O3 0.0301(6) 0.0227(5) 0.0246(5) 0.0010(4) 0.0137(4) 0.0013(4)
    O6 0.0298(6) 0.0216(5) 0.0246(5) -0.0021(4) 0.0096(4) 0.0010(4)
    N1 0.0229(6) 0.0172(6) 0.0191(5) 0.0018(4) 0.0064(4) -0.0001(4)
    O1 0.0365(6) 0.0212(5) 0.0230(5) 0.0003(4) 0.0148(5) 0.0015(4)
    C7 0.0148(6) 0.0174(6) 0.0191(6) -0.0001(5) 0.0033(5) 0.0010(5)
    C3 0.0156(6) 0.0166(6) 0.0182(6) 0.0019(4) 0.0037(5) 0.0015(4)
    C8 0.0213(7) 0.0169(6) 0.0211(6) 0.0007(5) 0.0063(5) 0.0025(5)
    O2 0.0335(6) 0.0178(5) 0.0259(5) -0.0039(4) 0.0094(4) -0.0006(4)
    O4 0.0516(8) 0.0171(5) 0.0400(7) 0.0061(5) 0.0249(6) 0.0042(5)
    C5 0.0197(6) 0.0152(6) 0.0192(6) -0.0008(5) 0.0057(5) -0.0004(4)
    C6 0.0145(6) 0.0145(6) 0.0178(6) 0.0008(4) 0.0035(5) 0.0014(4)
    C2 0.0264(7) 0.0145(6) 0.0211(6) 0.0025(5) 0.0082(5) 0.0003(5)
    Li2 0.053(2) 0.0239(14) 0.0359(16) -0.0019(13) 0.0218(15) -0.0027(11)
    Li1 0.0305(14) 0.0250(13) 0.0332(14) 0.0005(11) 0.0033(11) -0.0046(11)
_geom_special_details
;
All e.s.d.'s (except the e.s.d. in the dihedral angle between two l.s. planes)
are estimated using the full covariance matrix. The cell e.s.d.'s are taken
into account individually in the estimation of e.s.d.'s in distances, angles
and torsion angles; correlations between e.s.d.'s in cell parameters are only
used when they are defined by crystal symmetry. An approximate (isotropic)
treatment of cell e.s.d.'s is used for estimating e.s.d.'s involving l.s.
planes.
;
loop_
    _geom_bond_atom_site_label_1
    _geom_bond_atom_site_label_2
    _geom_bond_site_symmetry_2
    _geom_bond_distance
    _geom_bond_publ_flag
    O5 Li2 3_757 2.056(4) ?
    O3 Li1 4_665 2.131(3) ?
    O6 Li2 4_566 1.981(3) ?
    O4 Li2 2_656 2.332(4) ?
    Li1 O1 . 1.958(3) y
    Li1 O5 . 2.020(3) y
    Li1 O6 . 2.077(3) y
    Li1 O3 4_566 2.131(3) y
    Li1 N1 . 2.360(3) y
    Li2 O6 4_665 1.981(3) y
    Li2 O3 . 2.045(3) y
    Li2 O5 3_757 2.056(3) y
    Li2 O4 2_646 2.332(4) y
    Li2 N2 . 2.129(3) y
    O5 H51 . 0.83(3) ?
    O5 H52 . 0.91(3) ?
    N2 C3 . 1.3330(18) ?
    N2 C5 . 1.3376(17) ?
    O3 C8 . 1.2458(17) ?
    O6 H62 . 0.88(3) ?
    O6 H61 . 0.84(4) ?
    N1 C2 . 1.3303(18) ?
    N1 C6 . 1.3348(18) ?
    O1 C7 . 1.2463(17) ?
    C7 O2 . 1.2481(17) ?
    C7 C6 . 1.5064(18) ?
    C3 C2 . 1.3913(18) ?
    C3 C8 . 1.5117(19) ?
    C8 O4 . 1.2506(19) ?
    C5 C6 . 1.3857(18) ?
    C5 H5 . 0.9300 ?
    C2 H2 . 0.9300 ?
    Li2 Li1 4_665 2.983(4) ?
    Li2 Li1 3_757 3.303(5) ?
    Li1 Li2 4_566 2.983(4) ?
    Li1 Li2 3_757 3.303(5) ?
    Li1 H61 . 2.30(4) ?
loop_
    _geom_angle_atom_site_label_1
    _geom_angle_atom_site_label_2
    _geom_angle_atom_site_label_3
    _geom_angle_site_symmetry_1
    _geom_angle_site_symmetry_3
    _geom_angle
    _geom_angle_publ_flag
    Li1 O5 Li2 . 3_757 108.24(14) ?
    Li1 O5 H51 . . 105(2) ?
    Li2 O5 H51 3_757 . 113(2) ?
    Li1 O5 H52 . . 109.1(17) ?
    Li2 O5 H52 3_757 . 117.0(18) ?
    H51 O5 H52 . . 103(3) ?
    C3 N2 C5 . . 116.94(12) ?
    C3 N2 Li2 . . 109.43(13) ?
    C5 N2 Li2 . . 133.63(13) ?
    C8 O3 Li2 . . 113.48(13) ?
    C8 O3 Li1 . 4_665 155.36(13) ?
    Li2 O3 Li1 . 4_665 91.16(13) ?
    Li2 O6 Li1 4_566 . 94.61(13) ?
    Li2 O6 H62 4_566 . 121.1(18) ?
    Li1 O6 H62 . . 118.3(19) ?
    Li2 O6 H61 4_566 . 120(3) ?
    Li1 O6 H61 . . 95(3) ?
    H62 O6 H61 . . 105(3) ?
    C2 N1 C6 . . 117.11(12) ?
    C2 N1 Li1 . . 135.56(12) ?
    C6 N1 Li1 . . 107.34(11) ?
    C7 O1 Li1 . . 124.49(14) ?
    O1 C7 O2 . . 126.51(13) ?
    O1 C7 C6 . . 116.42(12) ?
    O2 C7 C6 . . 117.07(12) ?
    N2 C3 C2 . . 121.60(12) ?
    N2 C3 C8 . . 116.19(11) ?
    C2 C3 C8 . . 122.21(12) ?
    O3 C8 O4 . . 127.07(13) ?
    O3 C8 C3 . . 117.04(13) ?
    O4 C8 C3 . . 115.82(12) ?
    C8 O4 Li2 . 2_656 104.05(13) ?
    N2 C5 C6 . . 121.33(13) ?
    N2 C5 H5 . . 119.3 ?
    C6 C5 H5 . . 119.3 ?
    N1 C6 C5 . . 121.63(12) ?
    N1 C6 C7 . . 116.40(11) ?
    C5 C6 C7 . . 121.96(12) ?
    N1 C2 C3 . . 121.33(13) ?
    N1 C2 H2 . . 119.3 ?
    C3 C2 H2 . . 119.3 ?
    O6 Li2 O3 4_665 . 86.97(13) ?
    O6 Li2 O5 4_665 3_757 95.80(14) ?
    O3 Li2 O5 . 3_757 141.4(2) ?
    O6 Li2 N2 4_665 . 167.10(18) ?
    O3 Li2 N2 . . 80.13(12) ?
    O5 Li2 N2 3_757 . 94.63(14) ?
    O6 Li2 O4 4_665 2_646 94.45(15) ?
    O3 Li2 O4 . 2_646 103.58(15) ?
    O5 Li2 O4 3_757 2_646 114.53(15) ?
    N2 Li2 O4 . 2_646 88.10(13) ?
    O6 Li2 Li1 4_665 4_665 43.94(9) ?
    O3 Li2 Li1 . 4_665 45.59(9) ?
    O5 Li2 Li1 3_757 4_665 117.39(15) ?
    N2 Li2 Li1 . 4_665 123.78(15) ?
    O4 Li2 Li1 2_646 4_665 114.10(14) ?
    O6 Li2 Li1 4_665 3_757 95.92(14) ?
    O3 Li2 Li1 . 3_757 105.87(15) ?
    O5 Li2 Li1 3_757 3_757 35.51(9) ?
    N2 Li2 Li1 . 3_757 88.18(13) ?
    O4 Li2 Li1 2_646 3_757 149.19(14) ?
    Li1 Li2 Li1 4_665 3_757 93.17(11) ?
    O1 Li1 O5 . . 107.76(15) ?
    O1 Li1 O6 . . 138.27(17) ?
    O5 Li1 O6 . . 112.16(15) ?
    O1 Li1 O3 . 4_566 102.21(15) ?
    O5 Li1 O3 . 4_566 100.41(14) ?
    O6 Li1 O3 . 4_566 82.36(12) ?
    O1 Li1 N1 . . 75.27(11) ?
    O5 Li1 N1 . . 100.00(14) ?
    O6 Li1 N1 . . 86.19(12) ?
    O3 Li1 N1 4_566 . 159.18(16) ?
    O1 Li1 Li2 . 4_566 139.07(16) ?
    O5 Li1 Li2 . 4_566 101.09(13) ?
    O6 Li1 Li2 . 4_566 41.45(9) ?
    O3 Li1 Li2 4_566 4_566 43.25(9) ?
    N1 Li1 Li2 . 4_566 127.64(14) ?
    O1 Li1 Li2 . 3_757 71.81(11) ?
    O5 Li1 Li2 . 3_757 36.25(8) ?
    O6 Li1 Li2 . 3_757 148.18(15) ?
    O3 Li1 Li2 4_566 3_757 103.68(13) ?
    N1 Li1 Li2 . 3_757 95.21(12) ?
    Li2 Li1 Li2 4_566 3_757 128.23(11) ?
    O1 Li1 H61 . . 117.0(10) ?
    O5 Li1 H61 . . 131.5(10) ?
    O6 Li1 H61 . . 21.3(10) ?
    O3 Li1 H61 4_566 . 88.0(9) ?
    N1 Li1 H61 . . 75.4(9) ?
    Li2 Li1 H61 4_566 . 54.9(10) ?
    Li2 Li1 H61 3_757 . 164.0(10) ?
loop_
    _geom_hbond_atom_site_label_D
    _geom_hbond_atom_site_label_H
    _geom_hbond_atom_site_label_A
    _geom_hbond_site_symmetry_A
    _geom_hbond_distance_DH
    _geom_hbond_distance_HA
    _geom_hbond_distance_DA
    _geom_hbond_angle_DHA
    O6 H62 O2 1_565 0.88(3) 1.86(3) 2.7210(16) 165(3)
    O6 H61 O2 3_657 0.84(4) 2.00(4) 2.8351(19) 170(4)
    O5 H52 O4 3_767 0.91(3) 1.82(3) 2.7292(17) 175(3)
    O5 H51 O1 2_657 0.83(3) 1.87(3) 2.6842(16) 169(3)
data_global
_journal_date_recd_electronic     2010-11-29
_journal_date_accepted     2010-12-03
_journal_name_full     'Acta Crystallographica, Section E'
_journal_year     2011
_journal_volume     67
_journal_issue      1
_journal_page_first     m50
_journal_page_last     m51
_journal_paper_category     QM
_journal_coeditor_code     HB5759
_publ_contact_author_name     'Janusz Leciejewicz'
_publ_contact_author_address
;
Institute of Nuclear Chemistry and Technology
ul.Dorodna 16
03-195 Warszawa
Poland
;
_publ_contact_author_email     j.leciejewicz@ichtj.waw.pl
_publ_contact_author_fax
;
48 22 6111917
;
_publ_contact_author_phone
;
48 22 5041230
;
_publ_section_title
;
Poly[di-\m-aqua-\m~4~-(pyrazine-2,5-dicarboxylato)-dilithium(I)]
;
loop_
    _publ_author_name
    _publ_author_address
    'Wojciech Starosta'
;
Institute of Nuclear Chemistry and Technology
ul.Dorodna 16
03-195 Warszawa
Poland
;
    'Janusz Leciejewicz'
;
Institute of Nuclear Chemistry and Technology
ul.Dorodna 16
03-195 Warszawa
Poland
;
