# Supplementary material for: Poly[di-μ-aqua-μ4-(pyrazine-2,5-dicarboxyl­ato)-dilithium(I)]
Source: Acta Crystallogr Sect E Struct Rep Online. 2010 Dec 8;67(Pt 1):m50–1. doi: 10.1107/S1600536810050762 (PMC3050281; doi:10.1107/S1600536810050762)
Supplement: Supplementary file 2 [file e-67-00m50-Isup2.hkl]

# 
# h,k,l, Fc-squared, Fo-squared, sigma(Fo-squared) and status flag 
# 
data_I
_shelx_title ' Lipyzd31 in P2(1)/n' 
_shelx_refln_list_code          4 
_shelx_F_calc_maximum      249.86 
_exptl_crystal_F_000       440.00 
_reflns_d_resolution_high  0.7089 
 
loop_ 
 _symmetry_equiv_pos_as_xyz 
 'x, y, z' 
 '-x+1/2, y+1/2, -z+1/2' 
 '-x, -y, -z' 
 'x-1/2, -y-1/2, z-1/2' 
 
_cell_length_a     7.2107 
_cell_length_b     7.3646 
_cell_length_c    15.3269 
_cell_angle_alpha  90.000 
_cell_angle_beta   99.715 
_cell_angle_gamma  90.000 
 
_shelx_F_squared_multiplier     1.000 
 
loop_ 
 _refln_index_h 
 _refln_index_k 
 _refln_index_l 
 _refln_F_squared_calc 
 _refln_F_squared_meas 
 _refln_F_squared_sigma 
 _refln_observed_status 
   2   0   0     1574.67     2003.97      8.74 o 
   4   0   0       26.22       24.91      1.16 o 
   6   0   0      215.54      228.29      6.42 o 
   8   0   0       15.38       16.73      1.47 o 
  10   0   0       11.55       16.20      1.86 o 
   1   1   0       18.86       15.88      0.70 o 
   2   1   0     7302.52     9411.65     57.11 o 
   3   1   0      340.23      402.44      5.34 o 
   4   1   0      286.59      396.24      6.34 o 
   5   1   0       43.60       49.06      2.24 o 
   6   1   0       21.53       21.75      1.24 o 
   7   1   0       67.58       79.97      3.02 o 
   8   1   0        4.75        6.12      4.80 o 
   9   1   0        1.87       -1.55      5.27 o 
   0   2   0      189.36      147.45      2.89 o 
   2   2   0       79.04       75.28      2.72 o 
   3   2   0      100.32      112.83      3.80 o 
   4   2   0      146.24      127.22      4.26 o 
   5   2   0        8.82        8.06      0.93 o 
   6   2   0       42.05       47.78      1.94 o 
   7   2   0      103.37       97.20      4.26 o 
   8   2   0       54.59       50.12      2.17 o 
   9   2   0       82.42       65.79      3.10 o 
   1   3   0      237.26      210.79      3.98 o 
   2   3   0      242.72      300.66      5.15 o 
   3   3   0      171.45      166.07      4.52 o 
   4   3   0       31.59       33.58      1.48 o 
   5   3   0      197.63      223.93      6.21 o 
   6   3   0      211.55      233.52      6.98 o 
   7   3   0        1.45        5.97      4.11 o 
   8   3   0        0.12        0.00      4.81 o 
   9   3   0        1.57        0.47      5.51 o 
   0   4   0      123.50      172.07      4.37 o 
   1   4   0      987.70     1089.51      9.68 o 
   2   4   0       10.75       16.55      0.78 o 
   3   4   0       50.14       71.34      3.43 o 
   4   4   0       27.22       29.67      1.25 o 
   5   4   0      159.21      172.95      6.15 o 
   6   4   0        0.61        2.64      1.09 o 
   7   4   0       23.56       21.13      1.40 o 
   8   4   0       53.90       48.86      1.79 o 
   9   4   0        0.68        6.99      5.51 o 
   1   5   0        7.68        9.20      0.78 o 
   2   5   0        3.40        4.21      2.89 o 
   3   5   0      279.24      311.23      6.63 o 
   4   5   0        0.12        1.17      3.20 o 
   5   5   0      103.11      105.39      4.67 o 
   6   5   0      189.97      236.58      7.94 o 
   7   5   0       55.45       55.25      1.79 o 
   8   5   0      104.69       84.88      3.50 o 
   0   6   0        7.19        6.47      0.86 o 
   1   6   0      389.89      365.92      7.40 o 
   2   6   0      201.23      190.81      5.85 o 
   3   6   0      549.83      529.05      9.51 o 
   4   6   0      385.11      385.07      8.81 o 
   5   6   0       34.12       33.05      1.40 o 
   6   6   0       67.02       69.19      2.65 o 
   7   6   0        0.30       -2.41      5.14 o 
   8   6   0       12.00        8.57      6.00 o 
   1   7   0      327.89      302.92      7.63 o 
   2   7   0       60.44       69.02      2.96 o 
   3   7   0       56.98       55.86      1.95 o 
   4   7   0       10.67       11.53      1.32 o 
   5   7   0        7.58        3.97      4.68 o 
   6   7   0       76.29       73.99      2.96 o 
   7   7   0       23.86       20.50      1.71 o 
   0   8   0      408.19      385.19      9.42 o 
   1   8   0       58.15       55.19      2.41 o 
   2   8   0        1.92        2.96      3.81 o 
   3   8   0        0.11        1.71      4.05 o 
   4   8   0        3.94        7.24      4.52 o 
   5   8   0        0.88        4.52      4.67 o 
   6   8   0      132.12      122.46      4.99 o 
   1   9   0        0.39       -4.59      4.75 o 
   2   9   0       17.65       15.40      1.40 o 
   3   9   0       26.74       29.18      1.56 o 
   4   9   0       39.28       36.73      1.71 o 
   5   9   0       27.01       29.11      1.79 o 
   0  10   0        1.03       -0.70      5.05 o 
   1  10   0        6.14        0.47      5.21 o 
   2  10   0       13.54        7.78      5.68 o 
  -9   0   1       99.90       90.16      3.64 o 
  -7   0   1       40.81       31.04      1.32 o 
  -5   0   1      674.89      807.33      9.52 o 
  -3   0   1      252.22      316.66      4.64 o 
  -1   0   1      237.15      213.39      2.47 o 
   1   0   1      137.93      148.94      2.49 o 
   3   0   1      305.20      384.51      5.26 o 
   5   0   1       57.99       82.86      3.09 o 
   7   0   1       91.81       89.25      4.26 o 
   9   0   1        6.11        4.65      5.42 o 
 -10   1   1        8.05        6.66      1.78 o 
  -9   1   1       28.11       25.64      1.70 o 
  -8   1   1       99.87       84.71      3.87 o 
  -7   1   1      361.38      396.74      8.83 o 
  -6   1   1        3.25        1.86      3.33 o 
  -5   1   1        0.46       -0.39      2.94 o 
  -4   1   1      372.32      480.25      6.81 o 
  -3   1   1      103.56      112.04      3.40 o 
  -2   1   1     3827.88     4625.26     13.78 o 
  -1   1   1      167.85      201.08      2.79 o 
   0   1   1     1537.39     1399.92     27.75 o 
   1   1   1      861.86      944.72      5.40 o 
   2   1   1     3255.26     4438.28     13.99 o 
   3   1   1      592.04      773.62      7.36 o 
   4   1   1      942.86     1263.38     10.68 o 
   5   1   1      277.48      285.40      6.27 o 
   6   1   1        3.79        4.72      3.64 o 
   7   1   1       20.15       18.74      1.32 o 
   8   1   1        1.83        4.88      4.80 o 
   9   1   1       96.66       87.70      3.56 o 
  -9   2   1        8.25        7.13      5.50 o 
  -8   2   1        6.80        8.29      1.39 o 
  -7   2   1        8.12        7.59      1.24 o 
  -6   2   1      114.77      121.49      5.27 o 
  -5   2   1       37.45       42.44      2.01 o 
  -4   2   1      484.61      515.60      7.21 o 
  -3   2   1        0.70       -1.71      2.48 o 
  -2   2   1      560.66      641.70      6.14 o 
  -1   2   1      488.70      545.98      4.98 o 
   0   2   1        0.06        0.45      1.30 o 
   1   2   1     1173.30     1256.46      7.42 o 
   2   2   1       12.50       14.12      0.70 o 
   3   2   1      884.34     1035.99      8.87 o 
   4   2   1       72.71       87.00      3.73 o 
   5   2   1        8.86        9.69      0.93 o 
   6   2   1        8.11       11.62      1.08 o 
   7   2   1        3.01       -3.72      4.26 o 
   8   2   1       61.29       61.20      2.40 o 
   9   2   1       22.67       18.99      1.71 o 
  -9   3   1       36.19       34.35      1.78 o 
  -8   3   1       32.94       37.52      1.71 o 
  -7   3   1       84.62       93.11      3.88 o 
  -6   3   1       56.19       56.22      2.33 o 
  -5   3   1      623.41      665.38      9.54 o 
  -4   3   1      361.71      348.69      6.45 o 
  -3   3   1      160.85      152.71      4.43 o 
  -2   3   1        4.62       -2.41      2.41 o 
  -1   3   1     1574.79     1617.91      9.91 o 
   0   3   1       69.41       90.04      2.26 o 
   1   3   1       61.50       96.83      3.20 o 
   2   3   1       85.11      124.35      3.83 o 
   3   3   1     1021.12     1228.31     10.53 o 
   4   3   1      182.98      192.82      5.37 o 
   5   3   1        0.84        0.41      2.25 o 
   6   3   1       25.70       27.33      1.24 o 
   7   3   1      138.62      145.01      5.74 o 
   8   3   1        5.18        9.15      5.04 o 
   9   3   1        0.30       -2.79      5.59 o 
  -9   4   1       19.60       20.96      1.79 o 
  -8   4   1       32.15       35.17      1.71 o 
  -7   4   1       68.38       82.94      3.11 o 
  -6   4   1       73.49       76.83      3.42 o 
  -5   4   1       15.39       13.91      1.09 o 
  -4   4   1        1.96        0.23      3.19 o 
  -3   4   1      451.09      513.40      7.55 o 
  -2   4   1       25.45       26.59      1.01 o 
  -1   4   1     1018.33     1101.67      9.68 o 
   0   4   1     5669.46     5657.61    204.53 o 
   1   4   1        0.25       -2.73      2.73 o 
   2   4   1     2541.93     2814.37     16.00 o 
   3   4   1      122.70      148.93      4.68 o 
   4   4   1       89.87       89.81      3.74 o 
   5   4   1      330.28      404.87      8.33 o 
   6   4   1       13.51       15.09      1.24 o 
   7   4   1        5.90        7.70      1.40 o 
   8   4   1       92.85       93.81      4.04 o 
   9   4   1       61.41       63.25      2.49 o 
  -8   5   1       65.76       57.55      2.80 o 
  -7   5   1       26.46       24.81      1.63 o 
  -6   5   1      203.75      209.99      7.86 o 
  -5   5   1      118.73      131.86      5.45 o 
  -4   5   1      342.41      343.88      7.63 o 
  -3   5   1       21.74       27.36      1.25 o 
  -2   5   1       16.73       20.05      0.86 o 
  -1   5   1        3.82        5.30      0.78 o 
   0   5   1       69.33       62.16      1.71 o 
   1   5   1      102.47      108.01      4.13 o 
   2   5   1      527.10      532.06      8.19 o 
   3   5   1       91.83       86.20      3.74 o 
   4   5   1       50.71       62.74      2.50 o 
   5   5   1       25.75       28.22      1.64 o 
   6   5   1      283.92      279.44      8.65 o 
   7   5   1      134.19      124.20      5.14 o 
   8   5   1       66.92       66.79      2.80 o 
  -8   6   1        3.65        0.47      5.60 o 
  -7   6   1        0.00        0.23      5.06 o 
  -6   6   1      132.53      150.83      5.53 o 
  -5   6   1        0.00       -0.70      3.90 o 
  -4   6   1      920.67      944.43     12.78 o 
  -3   6   1      461.79      578.11      9.82 o 
  -2   6   1        0.00       -2.96      3.27 o 
  -1   6   1        2.67        3.66      2.81 o 
   0   6   1        0.81        4.01      1.79 o 
   1   6   1       23.67       26.19      1.01 o 
   2   6   1       14.98       11.77      1.01 o 
   3   6   1       33.09       29.08      1.56 o 
   4   6   1        4.36        9.44      1.17 o 
   5   6   1      113.69      114.20      4.91 o 
   6   6   1      234.96      230.18      8.81 o 
   7   6   1        0.30       -0.47      5.30 o 
   8   6   1       59.87       57.12      2.26 o 
  -7   7   1       42.33       39.58      1.87 o 
  -6   7   1       26.90       29.69      1.79 o 
  -5   7   1       23.75       25.10      1.48 o 
  -4   7   1      578.99      532.90     11.22 o 
  -3   7   1      114.31      115.77      4.28 o 
  -2   7   1      230.02      216.87      6.70 o 
  -1   7   1       45.49       45.33      2.10 o 
   0   7   1      102.98       92.16      2.75 o 
   1   7   1       42.84       38.32      1.56 o 
   2   7   1       10.79       12.77      1.09 o 
   3   7   1       15.82       15.35      1.25 o 
   4   7   1       61.34       57.51      2.57 o 
   5   7   1       53.12       62.59      2.42 o 
   6   7   1      151.06      154.84      5.93 o 
   7   7   1        1.93       -0.94      5.30 o 
  -6   8   1       39.58       35.60      1.79 o 
  -5   8   1        0.05       -4.67      4.75 o 
  -4   8   1       57.35       53.34      2.41 o 
  -3   8   1       51.95       44.61      1.95 o 
  -2   8   1        0.39        4.75      3.89 o 
  -1   8   1       39.19       35.42      1.71 o 
   0   8   1       18.56       19.11      0.88 o 
   1   8   1        0.39       -1.40      4.20 o 
   2   8   1       16.73       21.33      1.32 o 
   3   8   1       20.45       18.69      1.40 o 
   4   8   1       85.34       71.95      3.43 o 
   5   8   1       31.18       30.14      1.79 o 
   6   8   1        4.89        0.47      5.53 o 
  -5   9   1        1.41        5.76      5.29 o 
  -4   9   1        0.03       -5.37      5.37 o 
  -3   9   1       19.34       22.87      1.48 o 
  -2   9   1        1.14       -2.80      4.51 o 
  -1   9   1        1.05        5.45      4.28 o 
   0   9   1       75.28       68.82      2.38 o 
   1   9   1        1.53        1.87      4.51 o 
   2   9   1      192.43      161.13      6.92 o 
   3   9   1        8.13        6.77      5.29 o 
   4   9   1        0.04        4.90      4.67 o 
  -2  10   1        8.43        4.35      5.68 o 
  -1  10   1      102.76      116.16      5.29 o 
   0  10   1        0.64        0.96      3.40 o 
   1  10   1        5.42        7.85      4.98 o 
   2  10   1       16.11       12.05      1.56 o 
 -10   0   2        1.85       -1.24      5.73 o 
  -8   0   2       60.17       66.12      3.25 o 
  -6   0   2        0.00        1.86      3.10 o 
  -4   0   2      106.92      105.20      3.95 o 
  -2   0   2       89.03       84.69      2.55 o 
   0   0   2      255.78      209.26      8.47 o 
   2   0   2    62429.92    77904.86    169.76 o 
   4   0   2     2595.48     3405.67     17.26 o 
   6   0   2        0.01       -0.93      3.56 o 
   8   0   2      141.12      136.30      5.81 o 
 -10   1   2        0.50        2.25      5.73 o 
  -9   1   2       51.57       39.42      1.78 o 
  -8   1   2        0.17        5.57      4.65 o 
  -7   1   2       61.03       58.67      2.09 o 
  -6   1   2        9.00        8.20      1.01 o 
  -5   1   2      311.07      300.25      6.35 o 
  -4   1   2      688.27      914.84      8.90 o 
  -3   1   2      138.95      162.09      3.79 o 
  -2   1   2      751.49      858.86      6.27 o 
  -1   1   2       37.93       23.63      1.08 o 
   0   1   2     1824.02     1719.93     48.68 o 
   1   1   2      748.71      879.71      5.68 o 
   2   1   2      128.48      139.23      3.36 o 
   3   1   2       13.63       13.11      0.78 o 
   4   1   2     3919.51     4764.89     20.75 o 
   5   1   2       34.34       35.60      1.39 o 
   6   1   2      248.77      282.70      7.35 o 
   7   1   2       18.90       13.09      1.32 o 
   8   1   2        4.72        4.26      4.96 o 
   9   1   2        0.50       -1.32      5.66 o 
  -9   2   2        8.00        2.17      5.50 o 
  -8   2   2       56.22       63.28      2.79 o 
  -7   2   2      371.83      384.79      8.98 o 
  -6   2   2      159.10      171.58      6.04 o 
  -5   2   2      205.64      233.36      5.88 o 
  -4   2   2      585.49      683.93      8.13 o 
  -3   2   2       23.24       30.61      1.63 o 
  -2   2   2     3835.73     4324.62     15.21 o 
  -1   2   2     1098.46     1068.34      6.92 o 
   0   2   2       11.49       10.05      0.39 o 
   1   2   2     1402.68     1445.84      8.34 o 
   2   2   2      107.57      106.37      3.20 o 
   3   2   2      236.87      326.80      5.62 o 
   4   2   2       77.10      116.94      3.97 o 
   5   2   2        0.50       -0.08      3.18 o 
   6   2   2       61.79       78.12      3.18 o 
   7   2   2        3.92        5.81      4.34 o 
   8   2   2       16.19       13.40      1.47 o 
   9   2   2       22.59       17.67      1.71 o 
  -9   3   2       72.30       69.55      3.02 o 
  -8   3   2       12.71        8.53      4.96 o 
  -7   3   2        8.05        8.76      1.24 o 
  -6   3   2       13.35       13.33      1.09 o 
  -5   3   2       29.08       25.90      1.16 o 
  -4   3   2      861.02     1000.15     10.32 o 
  -3   3   2      338.59      379.05      6.14 o 
  -2   3   2       24.85       37.17      1.71 o 
  -1   3   2        0.39       -2.02      2.10 o 
   0   3   2      215.59      228.48      5.80 o 
   1   3   2      622.71      639.73      6.64 o 
   2   3   2      192.03      235.77      4.76 o 
   3   3   2       97.39      108.41      3.98 o 
   4   3   2        0.18       -1.33      2.96 o 
   5   3   2      164.31      179.01      5.92 o 
   6   3   2       16.09       17.72      1.24 o 
   7   3   2       50.67       44.49      1.86 o 
   8   3   2        7.00        6.98      1.55 o 
   9   3   2        1.19        4.73      5.43 o 
  -9   4   2       87.97       76.07      2.56 o 
  -8   4   2       38.08       38.96      2.10 o 
  -7   4   2        0.12       -4.73      4.73 o 
  -6   4   2      124.02      133.78      4.66 o 
  -5   4   2       82.86       81.02      3.34 o 
  -4   4   2       31.76       30.16      1.09 o 
  -3   4   2      144.88      163.85      4.82 o 
  -2   4   2       87.18       87.46      3.58 o 
  -1   4   2      102.77      143.93      4.21 o 
   0   4   2       66.57       54.26      2.96 o 
   1   4   2      884.42      943.82      9.13 o 
   2   4   2       46.82       74.53      2.81 o 
   3   4   2      189.52      240.98      5.70 o 
   4   4   2       74.51       75.48      3.20 o 
   5   4   2      117.20      128.32      5.22 o 
   6   4   2       32.70       31.54      1.40 o 
   7   4   2       37.24       41.40      1.95 o 
   8   4   2        0.09        1.56      5.13 o 
   9   4   2        1.58        5.99      5.60 o 
  -8   5   2       64.20       59.85      2.57 o 
  -7   5   2       28.56       27.60      1.55 o 
  -6   5   2      253.82      248.43      8.24 o 
  -5   5   2       37.30       35.70      1.71 o 
  -4   5   2      243.09      264.40      6.93 o 
  -3   5   2       25.36       35.67      1.25 o 
  -2   5   2        9.34       13.64      0.86 o 
  -1   5   2       20.35       23.09      1.01 o 
   0   5   2       26.56       28.62      0.94 o 
   1   5   2        3.60        2.18      0.78 o 
   2   5   2      181.81      192.87      5.46 o 
   3   5   2        0.14       -0.47      2.96 o 
   4   5   2       15.53       15.61      1.09 o 
   5   5   2      349.23      397.76      9.05 o 
   6   5   2        4.56        6.47      4.60 o 
   7   5   2      107.39      118.99      5.14 o 
   8   5   2       98.96      108.43      3.82 o 
  -8   6   2       16.25       16.65      1.71 o 
  -7   6   2        3.49        4.82      5.45 o 
  -6   6   2       60.96       62.50      2.65 o 
  -5   6   2        0.00       -2.26      4.13 o 
  -4   6   2       39.59       40.66      1.56 o 
  -3   6   2        0.97        1.40      3.66 o 
  -2   6   2     1116.67     1071.19     12.55 o 
  -1   6   2      501.55      477.97      8.42 o 
   0   6   2       72.55       60.23      4.95 o 
   1   6   2        0.10        4.68      2.88 o 
   2   6   2       21.24       22.84      1.01 o 
   3   6   2      569.18      531.25      9.51 o 
   4   6   2       61.89       59.73      2.73 o 
   5   6   2      163.16      209.89      6.55 o 
   6   6   2      121.99      114.40      4.99 o 
   7   6   2       64.89       61.62      2.03 o 
  -7   7   2       72.48       77.09      2.96 o 
  -6   7   2        0.11        0.47      4.67 o 
  -5   7   2       76.57       80.64      3.51 o 
  -4   7   2      210.38      201.19      7.79 o 
  -3   7   2       12.56       13.40      1.17 o 
  -2   7   2        0.27       -3.82      3.82 o 
  -1   7   2       65.97       51.72      2.49 o 
   0   7   2      162.53      174.41      4.38 o 
   1   7   2      306.93      267.64      7.56 o 
   2   7   2      117.80      113.96      4.83 o 
   3   7   2       18.21       23.06      1.25 o 
   4   7   2        2.25        4.60      4.13 o 
   5   7   2       69.09       72.64      3.43 o 
   6   7   2        0.00        1.33      5.22 o 
   7   7   2        0.24       -1.95      5.69 o 
  -6   8   2        8.81        5.53      5.38 o 
  -5   8   2       42.57       51.87      1.87 o 
  -4   8   2      161.10      154.56      5.92 o 
  -3   8   2        1.77        2.72      4.36 o 
  -2   8   2        0.04        4.28      3.97 o 
  -1   8   2       44.79       51.07      1.71 o 
   0   8   2       10.30        9.89      2.53 o 
   1   8   2       70.44       70.68      3.50 o 
   2   8   2      175.68      168.47      7.32 o 
   3   8   2        2.02        5.29      4.52 o 
   4   8   2        2.54        3.35      4.36 o 
   5   8   2       17.00       18.38      1.56 o 
   6   8   2        5.46        8.10      5.76 o 
  -5   9   2       18.29       22.10      1.71 o 
  -4   9   2        6.14        0.93      4.98 o 
  -3   9   2        4.52        5.60      4.90 o 
  -2   9   2       17.26       15.71      1.40 o 
  -1   9   2       39.58       39.21      1.79 o 
   0   9   2        0.16        1.16      1.20 o 
   1   9   2        0.69        2.57      4.36 o 
   2   9   2       22.60       22.87      1.48 o 
   3   9   2       11.23       15.41      1.48 o 
   4   9   2       25.09       25.06      1.63 o 
  -2  10   2       96.57       93.29      4.43 o 
  -1  10   2      147.08      149.35      6.22 o 
   0  10   2        0.00       -1.05      3.44 o 
   1  10   2       17.78       20.29      1.56 o 
   2  10   2        0.14        3.19      4.82 o 
  -9   0   3        7.40        1.94      5.19 o 
  -7   0   3      173.62      195.68      6.89 o 
  -5   0   3       51.09       54.47      2.40 o 
  -3   0   3      973.52     1212.43      8.59 o 
  -1   0   3     1078.93     1011.10      5.65 o 
   1   0   3      837.78      820.47      6.73 o 
   3   0   3      131.24      140.51      4.05 o 
   5   0   3      387.63      456.69      7.90 o 
   7   0   3        0.43        1.47      4.34 o 
   9   0   3        0.36        7.59      5.11 o 
 -10   1   3        9.20       11.31      1.78 o 
  -9   1   3       84.33       72.34      3.49 o 
  -8   1   3       11.09       11.23      1.32 o 
  -7   1   3       23.25       25.47      1.32 o 
  -6   1   3      709.82      730.55     10.37 o 
  -5   1   3      994.85     1058.89     10.83 o 
  -4   1   3        5.53        1.70      2.63 o 
  -3   1   3      785.49      801.19      7.27 o 
  -2   1   3     1222.21     1431.71      8.28 o 
  -1   1   3      264.99      250.02      3.33 o 
   0   1   3     1497.40     1333.84     58.28 o 
   2   1   3      236.46      348.82      4.82 o 
   3   1   3      344.13      477.78      6.40 o 
   4   1   3     1590.34     2047.27     14.03 o 
   5   1   3      289.30      319.75      6.97 o 
   6   1   3      212.46      235.95      6.81 o 
   7   1   3       41.53       41.59      1.47 o 
   8   1   3       23.63       19.83      1.63 o 
   9   1   3        5.01        0.00      5.66 o 
  -9   2   3       19.86        7.05      5.58 o 
  -8   2   3      153.70      165.45      6.82 o 
  -7   2   3       14.26       15.49      1.24 o 
  -6   2   3        3.16        4.95      3.33 o 
  -5   2   3        0.47       -1.24      3.25 o 
  -4   2   3      184.26      204.02      4.88 o 
  -3   2   3      362.54      440.28      6.04 o 
  -2   2   3     4779.70     5896.15     52.64 o 
  -1   2   3        0.83        1.09      1.86 o 
   0   2   3     1902.78     1885.67     65.65 o 
   1   2   3      171.46      148.71      3.34 o 
   2   2   3       99.44       85.85      3.12 o 
   3   2   3     2012.79     2308.32     13.76 o 
   4   2   3        8.60        7.25      0.94 o 
   5   2   3       62.86       56.73      2.41 o 
   6   2   3       70.75       73.06      2.87 o 
   7   2   3        3.95        8.06      1.32 o 
   8   2   3       66.77       66.42      3.10 o 
   9   2   3        3.21       -1.40      5.81 o 
  -9   3   3        0.16        6.51      4.96 o 
  -8   3   3        2.45       -1.40      4.73 o 
  -7   3   3       52.94       53.78      2.71 o 
  -6   3   3       36.15       36.11      1.55 o 
  -5   3   3      268.08      244.25      6.36 o 
  -4   3   3      697.74      724.41      8.92 o 
  -3   3   3      921.31     1021.61      9.55 o 
  -2   3   3      538.80      511.96      6.37 o 
  -1   3   3      313.68      321.43      4.98 o 
   0   3   3      495.15      526.61     12.39 o 
   1   3   3       12.05       15.90      0.78 o 
   2   3   3       59.97       73.93      2.89 o 
   3   3   3      528.12      643.22      8.20 o 
   4   3   3       90.05      111.91      4.45 o 
   5   3   3      104.81      142.11      5.38 o 
   6   3   3       53.16       63.43      2.18 o 
   7   3   3       13.87       18.11      1.48 o 
   8   3   3        0.91        2.56      1.48 o 
   9   3   3       10.80        6.99      6.06 o 
  -9   4   3        0.43       -1.63      5.43 o 
  -8   4   3       47.65       53.69      2.48 o 
  -7   4   3       55.26       51.99      2.17 o 
  -6   4   3       30.01       30.27      1.32 o 
  -5   4   3        0.07        3.18      3.11 o 
  -4   4   3       82.21       77.29      3.03 o 
  -3   4   3      200.02      193.56      5.13 o 
  -2   4   3        2.63        2.65      2.57 o 
  -1   4   3      252.87      283.78      5.30 o 
   1   4   3     1104.61     1276.45     10.69 o 
   2   4   3     1632.03     1767.79     13.19 o 
   3   4   3        7.59        4.21      3.04 o 
   4   4   3       76.98       86.98      3.51 o 
   5   4   3        2.82        1.41      3.90 o 
   6   4   3       48.39       48.57      1.87 o 
   7   4   3      125.06      138.89      5.14 o 
   8   4   3        5.58        4.59      5.53 o 
  -8   5   3      232.24      234.65      9.17 o 
  -7   5   3        4.29        5.21      1.40 o 
  -6   5   3       15.75       15.62      1.32 o 
  -5   5   3       77.38       66.24      2.72 o 
  -4   5   3      596.32      616.09      9.80 o 
  -3   5   3      147.88      157.99      5.37 o 
  -2   5   3      135.01      116.68      4.21 o 
  -1   5   3       89.04       99.15      4.05 o 
   0   5   3        3.56        3.93      1.85 o 
   1   5   3      296.36      282.50      6.01 o 
   2   5   3       16.48       12.17      0.86 o 
   3   5   3       12.37       14.90      0.94 o 
   4   5   3      252.65      258.65      7.10 o 
   5   5   3       26.15       25.45      1.33 o 
   6   5   3       15.03       17.17      1.40 o 
   7   5   3       43.17       53.50      2.57 o 
   8   5   3      112.90      104.30      4.44 o 
  -8   6   3       80.57       84.09      3.73 o 
  -7   6   3        0.82        0.86      4.90 o 
  -6   6   3       18.69       18.52      1.40 o 
  -5   6   3        2.72       -1.56      4.12 o 
  -4   6   3       80.42       66.64      3.35 o 
  -3   6   3       45.20       41.36      1.56 o 
  -2   6   3     2080.64     2006.16     16.83 o 
  -1   6   3      489.28      453.21      8.34 o 
   0   6   3        3.52        7.94      4.79 o 
   1   6   3       17.65       16.68      1.01 o 
   2   6   3       62.63       54.25      2.18 o 
   3   6   3       72.89       63.22      2.96 o 
   4   6   3       20.74       18.48      1.25 o 
   5   6   3       54.61       55.53      1.87 o 
   6   6   3        2.74        7.26      4.68 o 
   7   6   3        5.15        3.43      5.54 o 
  -7   7   3       20.44       18.06      1.71 o 
  -6   7   3       40.75       35.27      1.71 o 
  -5   7   3      147.22      151.15      6.00 o 
  -4   7   3       49.66       46.12      2.26 o 
  -3   7   3       79.14       85.78      3.35 o 
  -2   7   3      604.03      545.60     10.13 o 
  -1   7   3      128.47      122.45      5.30 o 
   0   7   3      896.92      770.14     15.84 o 
   1   7   3       82.55      107.65      4.67 o 
   2   7   3      146.77      133.36      5.69 o 
   3   7   3       24.37       20.80      1.40 o 
   4   7   3        9.25        2.81      4.68 o 
   5   7   3       14.08       12.00      1.40 o 
   6   7   3       35.71       32.82      1.72 o 
   7   7   3       19.47        9.52      6.16 o 
  -6   8   3        6.56        2.88      5.30 o 
  -5   8   3        7.80        0.70      5.37 o 
  -4   8   3       30.57       25.07      1.64 o 
  -3   8   3        0.50        2.88      4.20 o 
  -2   8   3      248.49      229.79      7.86 o 
  -1   8   3       31.08       21.02      1.25 o 
   0   8   3      110.28      111.86      4.24 o 
   1   8   3        4.05        4.75      3.97 o 
   2   8   3        0.09       -4.28      4.28 o 
   3   8   3        2.71        3.35      4.36 o 
   4   8   3        9.32        8.96      1.40 o 
   5   8   3        3.78        2.26      5.22 o 
  -5   9   3       10.75       11.91      1.63 o 
  -4   9   3       41.60       39.84      1.71 o 
  -3   9   3       24.66       26.37      1.63 o 
  -2   9   3        0.00       -3.27      4.59 o 
  -1   9   3        0.03        2.72      4.12 o 
   0   9   3        0.25       -3.15      3.15 o 
   1   9   3        1.87       -4.82      4.82 o 
   2   9   3        0.31       -4.90      4.90 o 
   3   9   3        0.61        1.17      4.75 o 
   4   9   3       97.56       97.67      4.05 o 
  -2  10   3       32.70       33.43      1.71 o 
  -1  10   3        7.19        4.82      5.44 o 
   0  10   3        0.38       -0.09      3.49 o 
   1  10   3       28.10       32.19      1.71 o 
   2  10   3       15.39       17.88      1.63 o 
 -10   0   4        7.95        8.99      1.70 o 
  -8   0   4        3.48        4.65      4.49 o 
  -6   0   4        7.11        7.74      1.01 o 
  -4   0   4     1052.13      897.36      9.36 o 
  -2   0   4        5.29        5.18      0.62 o 
   0   0   4       25.96       21.53      3.21 o 
   2   0   4       59.12       56.24      2.86 o 
   4   0   4     5199.35     6844.82     25.65 o 
   6   0   4     1319.53     1513.46     15.49 o 
   8   0   4        2.33       -2.56      5.35 o 
 -10   1   4       41.15       38.27      1.94 o 
  -9   1   4        5.21       -2.79      5.42 o 
  -8   1   4       12.76        5.57      4.95 o 
  -7   1   4       10.11       11.45      1.24 o 
  -6   1   4      145.54      153.30      5.65 o 
  -5   1   4      143.43      122.95      4.87 o 
  -4   1   4      270.34      240.86      5.42 o 
  -3   1   4        5.05        2.55      2.48 o 
  -2   1   4     1859.52     1665.20      9.90 o 
  -1   1   4      175.44      162.73      3.33 o 
   0   1   4      634.16      635.34     59.06 o 
   1   1   4     1217.13     1237.22      7.82 o 
   2   1   4       32.47       33.46      1.32 o 
   3   1   4      855.78      983.50      9.02 o 
   4   1   4        1.21       -0.78      2.96 o 
   5   1   4       22.79       21.61      1.08 o 
   6   1   4     1036.55     1087.38     13.47 o 
   7   1   4        6.84       10.22      1.39 o 
   8   1   4      192.04      181.53      7.36 o 
   9   1   4       10.93       -1.40      6.12 o 
  -9   2   4        1.72       -2.87      5.42 o 
  -8   2   4       17.37       11.23      1.39 o 
  -7   2   4       16.26       16.42      1.24 o 
  -6   2   4       36.86       47.53      1.94 o 
  -5   2   4     1061.16      952.31     11.30 o 
  -4   2   4      218.16      178.44      5.03 o 
  -3   2   4      254.06      218.13      4.96 o 
  -2   2   4     2614.44     2409.76     13.02 o 
  -1   2   4      738.52      596.78      6.28 o 
   0   2   4     5676.36     6345.61    874.75 o 
   1   2   4      817.25     1008.46      7.84 o 
   2   2   4      100.83      118.28      3.81 o 
   3   2   4      596.46      725.20      8.27 o 
   4   2   4       37.90       44.26      1.72 o 
   5   2   4        6.27        4.52      1.01 o 
   6   2   4      122.52      132.44      5.83 o 
   7   2   4        5.22        6.51      4.58 o 
   8   2   4       84.64       88.53      3.95 o 
   9   2   4        0.72        6.13      5.50 o 
  -9   3   4       21.88       20.00      1.71 o 
  -8   3   4       22.05       16.58      1.47 o 
  -7   3   4       93.75      107.86      3.95 o 
  -6   3   4       65.08       64.77      2.87 o 
  -5   3   4       31.03       32.31      1.32 o 
  -4   3   4      113.66       97.75      3.95 o 
  -3   3   4       29.82       19.47      0.85 o 
  -2   3   4      707.00      658.63      7.84 o 
  -1   3   4      352.16      263.13      5.21 o 
   0   3   4      712.19      655.45     88.43 o 
   1   3   4       51.35       57.18      2.57 o 
   2   3   4       42.26       41.92      1.87 o 
   3   3   4      648.55      798.08      9.29 o 
   4   3   4      161.32      191.10      5.63 o 
   5   3   4       16.07       16.79      1.17 o 
   6   3   4       17.37       19.33      1.25 o 
   7   3   4       42.49       36.50      1.56 o 
   8   3   4       27.43       30.24      1.71 o 
   9   3   4        3.41       -4.66      6.06 o 
  -9   4   4        0.00        4.97      5.12 o 
  -8   4   4       56.44       50.19      2.79 o 
  -7   4   4      232.33      220.30      7.99 o 
  -6   4   4       24.68       21.02      1.24 o 
  -5   4   4       11.50       15.60      1.09 o 
  -4   4   4      277.42      297.28      6.60 o 
  -3   4   4        0.50        2.18      2.80 o 
  -2   4   4      109.54       85.82      3.42 o 
  -1   4   4       69.20       49.71      2.41 o 
   0   4   4      411.72      338.04     40.94 o 
   1   4   4      446.84      539.99      7.48 o 
   2   4   4        6.68       -0.70      2.96 o 
   3   4   4      128.20      163.45      5.15 o 
   4   4   4        0.19        2.34      3.20 o 
   5   4   4        3.78        7.03      1.09 o 
   6   4   4       30.96       33.57      1.48 o 
   7   4   4       70.81       65.82      2.50 o 
   8   4   4        1.13        0.00      5.61 o 
  -8   5   4      139.87      132.20      5.13 o 
  -7   5   4      104.15      107.81      4.04 o 
  -6   5   4      450.72      442.72      9.79 o 
  -5   5   4      106.77      101.33      4.51 o 
  -4   5   4      382.25      369.62      8.01 o 
  -3   5   4        4.25        6.30      0.86 o 
  -2   5   4      305.51      295.57      6.30 o 
  -1   5   4      204.18      216.27      5.45 o 
   0   5   4       17.87       18.36      0.61 o 
   1   5   4        2.99        2.42      2.89 o 
   2   5   4       26.94       37.28      2.03 o 
   3   5   4        1.59       -1.64      3.51 o 
   4   5   4       98.41       94.17      4.21 o 
   5   5   4        2.10        5.62      3.90 o 
   6   5   4        0.28        2.26      4.76 o 
   7   5   4      131.99      136.24      6.09 o 
   8   5   4        2.79        0.00      5.85 o 
  -8   6   4       68.73       65.40      2.41 o 
  -7   6   4       13.31        9.18      5.29 o 
  -6   6   4       10.60       12.29      1.40 o 
  -5   6   4       18.13       16.26      1.24 o 
  -4   6   4       34.67       34.31      1.79 o 
  -3   6   4       11.41       11.68      1.09 o 
  -2   6   4       82.28       71.42      2.96 o 
  -1   6   4        0.13       -1.40      3.20 o 
   0   6   4     1756.32     1540.31     24.87 o 
   1   6   4       80.02       79.97      3.35 o 
   2   6   4        9.35        7.33      1.01 o 
   3   6   4       82.43       82.09      2.88 o 
   4   6   4       40.48       39.92      1.72 o 
   5   6   4      177.06      177.51      7.02 o 
   6   6   4        0.95        1.79      1.40 o 
   7   6   4       13.11        8.12      5.54 o 
  -7   7   4        1.26        1.17      4.82 o 
  -6   7   4        0.29       -4.98      4.98 o 
  -5   7   4       39.63       38.76      1.56 o 
  -4   7   4        3.52       -2.49      4.52 o 
  -3   7   4       37.02       41.98      1.56 o 
  -2   7   4      149.20      143.18      6.00 o 
  -1   7   4        0.30        2.34      3.35 o 
   0   7   4       71.02       63.83      2.34 o 
   1   7   4      129.58      120.89      4.75 o 
   2   7   4      145.49      192.80      6.93 o 
   3   7   4       55.60       57.42      2.18 o 
   4   7   4      141.62      150.15      5.69 o 
   5   7   4       43.41       47.15      1.79 o 
   6   7   4        0.95        4.60      5.15 o 
  -6   8   4       33.48       38.47      1.87 o 
  -5   8   4        0.05        1.56      4.67 o 
  -4   8   4        6.03        9.27      1.40 o 
  -3   8   4      248.29      250.06      8.49 o 
  -2   8   4      141.79      124.63      5.06 o 
  -1   8   4        5.36        2.02      4.05 o 
   0   8   4        1.16       -2.35      2.83 o 
   1   8   4       47.59       52.16      1.95 o 
   2   8   4        9.05        7.24      1.32 o 
   3   8   4        3.22        5.22      4.52 o 
   4   8   4        1.58       -4.91      4.91 o 
   5   8   4        4.53        0.23      5.06 o 
  -4   9   4        2.37       -4.20      5.45 o 
  -3   9   4       30.55       28.47      1.63 o 
  -2   9   4        5.65        5.68      4.82 o 
  -1   9   4        3.85        5.13      4.43 o 
   0   9   4        3.09        5.07      3.10 o 
   1   9   4       14.67       13.61      1.40 o 
   2   9   4       12.37       11.98      1.48 o 
   3   9   4        0.20       -3.66      5.06 o 
   4   9   4        8.72        8.25      1.63 o 
  -2  10   4        0.25       -3.19      5.36 o 
  -1  10   4      125.06      136.20      5.13 o 
   0  10   4      143.87      148.72      4.36 o 
   1  10   4       73.26       72.15      3.19 o 
  -9   0   5       10.32        9.22      5.27 o 
  -7   0   5       42.25       45.35      2.24 o 
  -5   0   5        5.82        1.01      2.94 o 
  -3   0   5       42.39       24.60      1.31 o 
  -1   0   5        1.63        4.02      0.54 o 
   1   0   5     6359.57     6651.60     20.11 o 
   3   0   5      616.81      662.61      8.83 o 
   5   0   5       67.18       80.64      3.51 o 
   7   0   5      178.76      169.70      7.36 o 
   9   0   5        0.03        0.93      6.05 o 
 -10   1   5       60.12       51.83      2.09 o 
  -9   1   5      166.04      173.61      6.81 o 
  -8   1   5        1.86        0.54      4.41 o 
  -7   1   5      272.19      267.63      7.82 o 
  -6   1   5       42.12       45.34      1.86 o 
  -5   1   5       15.32       14.62      0.93 o 
  -4   1   5     2366.48     2218.24     14.86 o 
  -3   1   5     1487.41     1322.69     10.29 o 
  -2   1   5       10.17        6.34      0.62 o 
  -1   1   5     1647.48     1404.69      8.82 o 
   0   1   5      592.03      492.49     53.61 o 
   1   1   5        9.58       11.06      0.62 o 
   2   1   5       59.36       64.61      3.02 o 
   3   1   5      225.38      289.75      5.58 o 
   4   1   5       75.92      108.15      4.04 o 
   5   1   5      123.64      139.91      5.60 o 
   6   1   5      428.89      483.53      9.76 o 
   7   1   5       59.65       54.45      2.25 o 
   8   1   5      102.10       82.29      3.02 o 
   9   1   5        4.81        2.56      1.78 o 
  -9   2   5       26.63       30.13      1.70 o 
  -8   2   5        1.22        5.03      4.57 o 
  -7   2   5      164.00      179.25      6.12 o 
  -6   2   5       69.66       82.99      3.56 o 
  -5   2   5      137.76       88.01      3.87 o 
  -4   2   5        4.57        1.32      2.79 o 
  -3   2   5      129.38      117.21      4.26 o 
  -2   2   5      654.00      502.37      6.51 o 
  -1   2   5      644.36      549.74      6.43 o 
   0   2   5     4568.37     4648.93    484.68 o 
   1   2   5       49.66       56.28      2.25 o 
   2   2   5      520.64      778.87      8.15 o 
   3   2   5      263.60      271.79      5.68 o 
   4   2   5       24.78       24.74      1.01 o 
   5   2   5      335.29      398.00      8.21 o 
   6   2   5       31.09       31.86      1.40 o 
   7   2   5       27.57       38.99      2.02 o 
   8   2   5       77.97       66.16      3.65 o 
   9   2   5        0.09        0.23      6.05 o 
  -9   3   5        0.28        2.71      5.04 o 
  -8   3   5        1.93        1.39      4.80 o 
  -7   3   5        6.80        7.05      1.24 o 
  -6   3   5       55.35       54.15      2.32 o 
  -5   3   5        7.70        5.81      1.01 o 
  -4   3   5        1.93        4.11      2.87 o 
  -3   3   5       16.60       10.08      0.85 o 
  -2   3   5      689.56      591.79      7.68 o 
  -1   3   5      172.46      153.54      4.19 o 
   0   3   5       64.68       69.18      9.18 o 
   1   3   5      160.16      194.46      4.66 o 
   2   3   5      410.10      429.12      6.69 o 
   3   3   5      195.17      175.01      5.06 o 
   4   3   5       76.97       92.64      3.67 o 
   5   3   5      440.97      468.30      9.07 o 
   6   3   5       28.64       33.82      1.95 o 
   7   3   5        2.24       -3.51      4.91 o 
   8   3   5        0.01        3.27      4.98 o 
  -9   4   5       26.26       28.70      1.78 o 
  -8   4   5        1.16       -1.94      5.27 o 
  -7   4   5        0.21        4.89      4.27 o 
  -6   4   5       44.52       52.66      2.02 o 
  -5   4   5      114.26      117.06      4.73 o 
  -4   4   5     1667.45     1358.98     13.81 o 
  -3   4   5      175.26      151.71      5.20 o 
  -2   4   5       84.38       59.04      2.64 o 
  -1   4   5      148.64      118.62      4.35 o 
   0   4   5        8.14        3.11      1.95 o 
   1   4   5      108.69      131.02      4.36 o 
   2   4   5       87.30       86.15      3.97 o 
   3   4   5      256.71      328.48      6.94 o 
   4   4   5       19.07       17.41      1.09 o 
   5   4   5       16.74       15.62      1.17 o 
   6   4   5       15.37       19.93      1.41 o 
   7   4   5        0.92       -2.42      5.08 o 
   8   4   5        8.78        9.52      5.85 o 
  -8   5   5       48.05       44.50      1.86 o 
  -7   5   5      160.37      151.03      6.91 o 
  -6   5   5      755.91      770.43     12.74 o 
  -5   5   5       46.96       53.75      2.33 o 
  -4   5   5        0.01        0.39      3.42 o 
  -3   5   5       30.02       26.12      1.01 o 
  -2   5   5      653.77      550.35      9.02 o 
  -1   5   5      230.40      170.18      5.60 o 
   0   5   5        4.64        2.32      2.69 o 
   1   5   5      129.27      130.47      4.75 o 
   2   5   5        1.78        0.39      2.88 o 
   3   5   5      269.90      270.92      7.02 o 
   4   5   5        3.08        1.95      3.67 o 
   5   5   5        1.73        3.43      1.25 o 
   6   5   5        4.98        8.43      4.53 o 
   7   5   5        1.98       -3.98      5.39 o 
   8   5   5        0.25       -1.95      5.78 o 
  -8   6   5      100.16       87.69      3.58 o 
  -7   6   5       16.80       17.41      1.55 o 
  -6   6   5       67.86       65.30      2.57 o 
  -5   6   5       10.09        9.87      1.24 o 
  -4   6   5        2.87       -1.40      3.66 o 
  -3   6   5        0.94       -0.70      3.35 o 
  -2   6   5        0.02        2.57      3.19 o 
  -1   6   5      227.85      230.77      6.46 o 
   0   6   5     1842.31     1762.92     20.49 o 
   1   6   5      162.90      153.94      6.00 o 
   2   6   5       46.73       44.90      2.49 o 
   3   6   5       96.37      104.23      4.05 o 
   4   6   5      104.73      110.01      3.90 o 
   5   6   5       27.49       29.79      1.48 o 
   6   6   5       17.60       18.18      1.56 o 
   7   6   5       21.20       20.22      1.80 o 
  -7   7   5        8.21        9.57      1.56 o 
  -6   7   5       11.98       13.07      1.48 o 
  -5   7   5       47.47       46.14      2.18 o 
  -4   7   5       43.70       40.24      1.87 o 
  -3   7   5      253.66      264.78      7.79 o 
  -2   7   5        8.82        8.88      1.17 o 
  -1   7   5       61.98       59.67      2.10 o 
   0   7   5      162.32      129.75      3.91 o 
   1   7   5       44.31       47.52      2.34 o 
   2   7   5     1375.71     1358.65     16.20 o 
   3   7   5       54.85       63.81      3.35 o 
   4   7   5      119.21      116.80      4.91 o 
   5   7   5       10.94        4.68      5.30 o 
   6   7   5       18.38       18.24      1.64 o 
  -6   8   5       34.00       43.20      1.87 o 
  -5   8   5        0.81       -0.70      5.06 o 
  -4   8   5       12.12        9.89      1.40 o 
  -3   8   5       69.22       68.12      2.57 o 
  -2   8   5       31.89       28.18      1.40 o 
  -1   8   5        1.07       -2.18      4.13 o 
   0   8   5      231.29      215.02      7.39 o 
   1   8   5        0.31        5.14      3.74 o 
   2   8   5       80.39       79.95      3.11 o 
   3   8   5       13.24       12.07      1.40 o 
   4   8   5       35.02       33.64      1.64 o 
   5   8   5        4.00       -1.17      5.61 o 
  -4   9   5        4.24        2.18      4.98 o 
  -3   9   5        4.26        0.23      4.90 o 
  -2   9   5       11.41       12.76      1.40 o 
  -1   9   5       32.87       31.66      1.79 o 
   0   9   5        1.64        0.34      3.30 o 
   1   9   5        8.54        8.79      1.40 o 
   2   9   5        1.70       -1.01      3.36 o 
   3   9   5        3.74       -0.93      4.90 o 
   4   9   5        5.74        5.14      1.63 o 
  -1  10   5       87.42      101.92      4.28 o 
   0  10   5       35.67       37.01      1.26 o 
 -10   0   6      325.56      288.17     10.92 o 
  -8   0   6        3.40        4.33      4.33 o 
  -6   0   6        5.67        4.49      1.01 o 
  -4   0   6     1943.21     1767.31     13.38 o 
  -2   0   6     6187.98     6326.89     58.86 o 
   0   0   6       55.14       81.34      7.15 o 
   2   0   6      328.39      268.90      5.42 o 
   4   0   6       55.06       61.38      2.56 o 
   6   0   6      408.15      390.21      9.13 o 
   8   0   6      362.02      361.45     10.94 o 
 -10   1   6      105.34       86.91      3.87 o 
  -9   1   6        2.25        9.37      5.34 o 
  -8   1   6      109.45      111.31      4.33 o 
  -7   1   6        3.36        2.01      4.02 o 
  -6   1   6       89.12       92.39      4.33 o 
  -5   1   6       27.64       24.29      1.08 o 
  -4   1   6      718.58      698.47      8.67 o 
  -3   1   6        2.01        3.17      0.77 o 
  -2   1   6       84.17       77.51      3.17 o 
  -1   1   6     1638.99     1339.53      9.36 o 
   0   1   6      256.12      246.63     24.92 o 
   1   1   6       61.40       86.17      3.25 o 
   2   1   6       78.63       75.43      3.09 o 
   3   1   6      477.66      495.14      7.82 o 
   4   1   6       25.16       29.88      1.16 o 
   5   1   6      170.09      176.53      6.29 o 
   6   1   6       50.41       43.59      2.09 o 
   7   1   6       48.14       41.05      2.17 o 
   8   1   6      204.07      175.20      7.83 o 
   9   1   6        5.76       11.01      6.12 o 
  -9   2   6       41.44       39.89      1.78 o 
  -8   2   6       66.16       62.26      3.02 o 
  -7   2   6        5.33        6.66      1.16 o 
  -6   2   6      137.99      153.28      5.88 o 
  -5   2   6      108.72       84.14      3.56 o 
  -4   2   6       47.89       49.54      1.70 o 
  -3   2   6      645.58      563.91      7.59 o 
  -2   2   6       65.46       59.69      2.55 o 
  -1   2   6      479.66      335.74      5.50 o 
   0   2   6     1541.15     1582.58    172.22 o 
   1   2   6      545.06      540.38      6.82 o 
   2   2   6      947.33     1172.70     10.39 o 
   3   2   6      235.48      301.64      6.13 o 
   4   2   6      181.58      203.69      5.91 o 
   5   2   6       48.04       60.12      2.81 o 
   6   2   6       17.13       24.63      1.41 o 
   7   2   6       42.02       48.44      1.79 o 
   8   2   6      105.39      108.09      3.96 o 
  -9   3   6       47.82       34.88      1.94 o 
  -8   3   6        1.08        1.70      1.39 o 
  -7   3   6      111.48       90.25      4.80 o 
  -6   3   6      208.24      220.15      6.89 o 
  -5   3   6       36.42       41.68      1.47 o 
  -4   3   6       48.13       45.25      1.86 o 
  -3   3   6       45.29       41.00      1.78 o 
  -2   3   6       87.93       70.71      3.49 o 
  -1   3   6        1.89       -0.23      2.64 o 
   0   3   6       95.36       70.30      6.92 o 
   1   3   6      291.24      355.55      5.98 o 
   2   3   6     1205.90     1357.76     11.88 o 
   3   3   6       10.45       12.83      0.93 o 
   4   3   6       71.17       79.89      3.51 o 
   5   3   6      341.33      387.28      8.67 o 
   6   3   6       52.88       59.11      2.19 o 
   7   3   6        0.76       -5.08      5.08 o 
   8   3   6        3.82       -4.52      5.77 o 
  -9   4   6        4.80        6.21      5.74 o 
  -8   4   6       32.12       33.89      1.63 o 
  -7   4   6        2.78        0.16      4.34 o 
  -6   4   6       76.21       67.54      3.33 o 
  -5   4   6      125.99      120.52      5.27 o 
  -4   4   6        1.18       -0.62      3.18 o 
  -3   4   6      112.62       92.58      3.41 o 
  -2   4   6      312.89      231.05      5.82 o 
  -1   4   6      193.53      138.42      4.66 o 
   0   4   6        6.19        3.11      1.87 o 
   1   4   6      500.14      483.47      7.54 o 
   2   4   6      109.63      118.87      4.75 o 
   3   4   6      331.40      350.61      7.40 o 
   4   4   6       43.41       52.82      2.26 o 
   5   4   6        1.11       -1.87      4.06 o 
   6   4   6        0.01        1.64      4.53 o 
   7   4   6        0.21        2.74      5.24 o 
   8   4   6        2.04       -5.86      5.86 o 
  -8   5   6        6.79       -3.18      5.67 o 
  -7   5   6       11.85        5.05      5.20 o 
  -6   5   6      235.05      225.45      8.00 o 
  -5   5   6      259.31      287.59      8.00 o 
  -4   5   6     1104.36     1109.09     13.36 o 
  -3   5   6      105.05      100.84      4.35 o 
  -2   5   6       59.52       52.93      2.56 o 
  -1   5   6       25.30       19.21      0.93 o 
   0   5   6      355.95      282.09     17.66 o 
   1   5   6        5.25        5.60      3.03 o 
   2   5   6        0.37        1.40      3.12 o 
   3   5   6       54.94       59.33      2.11 o 
   4   5   6        0.09       -2.89      3.67 o 
   5   5   6        1.04       -4.29      4.29 o 
   6   5   6        4.37        1.56      1.41 o 
   7   5   6        3.42        3.12      5.47 o 
  -8   6   6      102.23      101.04      4.20 o 
  -7   6   6       14.55       19.19      1.55 o 
  -6   6   6       72.58       64.27      2.64 o 
  -5   6   6      131.30      114.95      4.97 o 
  -4   6   6        1.57       -2.41      3.81 o 
  -3   6   6        9.07        3.89      3.65 o 
  -2   6   6       40.53       39.83      1.79 o 
  -1   6   6      121.84      119.24      5.37 o 
   0   6   6      156.41      145.14      6.04 o 
   1   6   6        0.56        1.40      3.19 o 
   2   6   6     1151.78     1180.08     14.11 o 
   3   6   6        3.14        3.98      1.17 o 
   4   6   6       45.05       44.21      2.26 o 
   5   6   6       21.73       25.27      1.56 o 
   6   6   6       29.03       27.46      1.72 o 
   7   6   6       23.56        9.52      6.17 o 
  -7   7   6       34.22       34.69      2.18 o 
  -6   7   6       42.79       49.46      2.64 o 
  -5   7   6       67.70       66.89      2.88 o 
  -4   7   6        4.60        3.35      4.36 o 
  -3   7   6        3.13        2.10      4.20 o 
  -2   7   6       17.72       17.91      1.17 o 
  -1   7   6        0.02       -3.43      3.66 o 
   0   7   6        8.27        5.13      2.67 o 
   1   7   6        5.91        6.62      3.97 o 
   2   7   6       63.58       65.75      2.80 o 
   3   7   6      136.79      138.52      5.61 o 
   4   7   6       75.18       67.09      3.82 o 
   5   7   6       15.68       17.15      1.56 o 
   6   7   6       60.26       62.14      2.73 o 
  -6   8   6       27.03       27.78      1.79 o 
  -5   8   6        3.09        0.70      5.06 o 
  -4   8   6      165.46      198.81      8.10 o 
  -3   8   6        8.99        4.05      4.83 o 
  -2   8   6       96.56       95.44      4.67 o 
  -1   8   6      203.62      205.04      7.47 o 
   0   8   6       78.02       65.15      1.90 o 
   1   8   6       45.61       41.96      1.48 o 
   2   8   6        0.29        1.01      4.28 o 
   3   8   6        0.84        1.09      4.44 o 
   4   8   6       13.05       12.77      1.48 o 
   5   8   6       18.35       17.99      1.71 o 
  -4   9   6      176.62      182.63      7.24 o 
  -3   9   6       16.40       19.14      1.48 o 
  -2   9   6       10.40       12.60      1.48 o 
  -1   9   6       15.58       14.55      1.48 o 
   0   9   6       25.13       22.56      1.05 o 
   1   9   6       14.35       15.09      1.48 o 
   2   9   6       30.62       31.59      1.63 o 
   3   9   6        2.86       -0.93      5.52 o 
  -9   0   7        0.01        2.17      5.34 o 
  -7   0   7        2.83        2.32      3.95 o 
  -5   0   7        0.01        3.09      2.78 o 
  -3   0   7      728.35      724.31      8.35 o 
  -1   0   7      503.40      490.34      6.11 o 
   1   0   7       77.53       73.64      2.94 o 
   3   0   7     2551.51     2212.85     16.95 o 
   5   0   7      151.71      135.10      5.12 o 
   7   0   7       31.39       27.88      1.64 o 
  -9   1   7       26.94       25.71      1.78 o 
  -8   1   7      256.83      258.85      8.82 o 
  -7   1   7      304.37      290.98      8.05 o 
  -6   1   7       45.52       47.28      2.48 o 
  -5   1   7      302.25      265.68      6.58 o 
  -4   1   7      184.74      173.29      5.11 o 
  -3   1   7       54.52       48.12      2.17 o 
  -2   1   7     1947.42     1833.93     12.07 o 
  -1   1   7      901.56      693.78      7.43 o 
   0   1   7      291.75      228.16     17.50 o 
   1   1   7      123.44      115.57      3.95 o 
   2   1   7      150.18      130.35      4.41 o 
   3   1   7      143.00      135.86      5.03 o 
   4   1   7      155.36      149.51      5.57 o 
   5   1   7      173.98      196.39      6.50 o 
   6   1   7       38.14       47.99      2.17 o 
   7   1   7       31.64       33.70      1.86 o 
   8   1   7       81.25       80.35      3.95 o 
  -9   2   7      147.70      137.64      6.04 o 
  -8   2   7        9.34        7.90      4.49 o 
  -7   2   7        5.79        7.74      1.16 o 
  -6   2   7       58.36       48.85      2.17 o 
  -5   2   7      464.57      376.80      7.74 o 
  -4   2   7       18.98       19.12      0.93 o 
  -3   2   7        7.88        9.91      0.85 o 
  -2   2   7       30.74       21.52      1.01 o 
  -1   2   7     1401.47     1282.28     10.22 o 
   0   2   7      958.55      887.78     62.94 o 
   1   2   7      176.83      181.10      4.72 o 
   2   2   7      840.87      985.59     10.15 o 
   3   2   7       63.03       69.75      3.10 o 
   4   2   7       14.37       18.00      1.01 o 
   5   2   7       18.08       19.45      1.24 o 
   6   2   7        0.97       -1.56      4.45 o 
   7   2   7       13.85       12.43      1.56 o 
   8   2   7       16.88       17.60      1.79 o 
  -9   3   7       38.26       34.72      1.86 o 
  -8   3   7       47.20       45.56      2.32 o 
  -7   3   7        3.59       -0.31      4.34 o 
  -6   3   7        3.62        2.56      3.49 o 
  -5   3   7       46.16       50.42      2.40 o 
  -4   3   7      156.07      155.31      5.19 o 
  -3   3   7      357.53      323.70      6.43 o 
  -2   3   7      101.28       93.00      3.88 o 
  -1   3   7      154.74      142.66      4.50 o 
   0   3   7        3.75        4.09      0.81 o 
   1   3   7        3.43        5.51      0.78 o 
   2   3   7       17.09       26.93      1.40 o 
   3   3   7       38.62       41.95      1.63 o 
   4   3   7       28.26       21.78      1.09 o 
   5   3   7       45.41       44.76      1.79 o 
   6   3   7       30.01       37.13      1.72 o 
   7   3   7      113.90      113.60      4.54 o 
   8   3   7        2.67        3.99      5.78 o 
  -9   4   7        9.37        7.21      5.66 o 
  -8   4   7       71.02       72.97      2.17 o 
  -7   4   7       32.49       23.80      1.40 o 
  -6   4   7        0.30        2.95      3.95 o 
  -5   4   7        5.44        5.82      1.01 o 
  -4   4   7        5.81        5.51      0.93 o 
  -3   4   7      237.38      193.54      5.82 o 
  -2   4   7     5282.53     4789.52     23.59 o 
  -1   4   7      160.46      130.12      4.58 o 
   0   4   7        2.00        0.22      1.84 o 
   1   4   7        2.49        2.25      0.78 o 
   2   4   7       53.50       53.08      2.49 o 
   3   4   7      106.99      116.08      4.43 o 
   4   4   7      102.87      108.61      4.36 o 
   5   4   7       29.48       30.44      1.48 o 
   6   4   7       17.46       25.54      1.56 o 
   7   4   7       12.13       10.08      1.56 o 
   8   4   7        2.96        1.96      1.72 o 
  -8   5   7        0.75       -4.89      5.51 o 
  -7   5   7      107.39      118.98      5.51 o 
  -6   5   7       68.29       62.94      2.33 o 
  -5   5   7      299.02      270.82      7.92 o 
  -4   5   7     1050.43     1067.63     13.43 o 
  -3   5   7       88.11       85.58      4.04 o 
  -2   5   7       49.91       48.16      1.79 o 
  -1   5   7       25.58       20.75      0.93 o 
   0   5   7       73.84       56.29      6.36 o 
   1   5   7      162.91      152.48      5.52 o 
   2   5   7        1.06        2.10      3.19 o 
   3   5   7       31.84       31.16      1.56 o 
   5   5   7       65.02       61.73      2.65 o 
   6   5   7        1.86        3.75      4.92 o 
   7   5   7        8.86       12.42      1.64 o 
  -8   6   7        3.02       -1.79      5.91 o 
  -7   6   7      132.83      143.49      5.52 o 
  -6   6   7       97.49      108.06      4.66 o 
  -5   6   7        2.73        1.55      1.24 o 
  -4   6   7       47.50       46.23      2.10 o 
  -3   6   7        0.40        0.62      3.42 o 
  -2   6   7       38.17       42.92      1.63 o 
  -1   6   7       30.11       30.49      1.17 o 
   0   6   7       17.82       14.65      0.74 o 
   1   6   7      165.75      189.13      6.23 o 
   2   6   7      572.95      574.79     10.51 o 
   3   6   7       59.68       62.43      2.49 o 
   4   6   7       71.61       78.28      2.65 o 
   5   6   7      106.50      137.73      5.54 o 
   6   6   7       63.17       53.67      2.26 o 
  -7   7   7        4.13       -0.78      5.83 o 
  -6   7   7      139.24      149.12      6.22 o 
  -5   7   7        1.10        5.21      4.43 o 
  -4   7   7      101.73      102.42      4.51 o 
  -3   7   7       15.76        5.52      4.67 o 
  -2   7   7       19.76       21.56      1.25 o 
  -1   7   7      176.38      180.85      6.62 o 
   0   7   7        1.86        2.22      2.81 o 
   1   7   7       10.67       11.76      1.25 o 
   2   7   7       26.47       19.55      1.40 o 
   3   7   7        2.61        7.71      4.44 o 
   4   7   7      828.59      779.19     14.41 o 
   5   7   7       18.94       20.50      1.71 o 
   6   7   7       93.85       86.93      3.12 o 
  -6   8   7      150.89      140.19      6.53 o 
  -5   8   7       95.46      109.62      4.28 o 
  -4   8   7      156.64      160.69      7.94 o 
  -3   8   7       24.29       24.83      1.48 o 
  -2   8   7        7.13        1.40      4.59 o 
  -1   8   7      113.85      113.58      4.90 o 
   0   8   7       65.80       54.02      1.76 o 
   1   8   7        1.04        1.25      1.25 o 
   2   8   7       35.86       35.11      1.63 o 
   3   8   7        8.44        5.45      5.29 o 
   4   8   7        6.86        5.14      5.84 o 
  -4   9   7       53.82       50.97      1.87 o 
  -3   9   7       95.20       98.73      4.20 o 
  -2   9   7       35.90       34.07      1.63 o 
  -1   9   7        0.02        0.47      4.51 o 
   0   9   7        0.64        3.62      3.07 o 
   1   9   7        0.87       -5.13      5.13 o 
   2   9   7        2.99        4.90      4.98 o 
   3   9   7       67.11       70.96      3.66 o 
  -8   0   8      375.91      383.14      9.98 o 
  -6   0   8        0.03       -0.54      3.48 o 
  -4   0   8       12.76       12.61      0.85 o 
  -2   0   8     4520.19     4266.10     18.72 o 
   0   0   8     3395.01     3545.77    262.55 o 
   2   0   8      214.39      207.35      5.57 o 
   4   0   8      175.74      168.90      5.96 o 
   6   0   8        1.82        2.72      4.20 o 
   8   0   8      116.85       93.33      3.67 o 
  -9   1   8        1.62       -3.41      5.42 o 
  -8   1   8      474.97      454.51     11.22 o 
  -7   1   8       39.17       37.53      1.47 o 
  -6   1   8      164.44      183.92      6.42 o 
  -5   1   8       17.50       16.79      1.01 o 
  -4   1   8       78.12       76.12      3.17 o 
  -3   1   8       26.33       27.00      1.16 o 
  -2   1   8      596.24      583.40      7.50 o 
  -1   1   8       58.38       39.38      1.70 o 
   0   1   8      337.37      335.02     32.28 o 
   1   1   8     1433.79     1511.38     11.84 o 
   2   1   8       37.41       33.34      1.24 o 
   3   1   8       10.77       13.15      1.01 o 
   4   1   8       39.82       47.52      2.17 o 
   5   1   8       22.73       23.76      1.24 o 
   6   1   8       32.38       32.67      1.47 o 
   7   1   8        6.99       -4.96      5.34 o 
   8   1   8       35.93       31.15      1.86 o 
  -9   2   8       56.97       59.71      2.79 o 
  -8   2   8       15.99       13.55      1.47 o 
  -7   2   8       74.67       69.99      2.94 o 
  -6   2   8      362.40      345.79      8.28 o 
  -5   2   8        5.21        6.11      3.33 o 
  -4   2   8      218.69      228.01      6.04 o 
  -3   2   8        6.15       -0.70      2.71 o 
  -2   2   8      234.19      232.59      5.26 o 
  -1   2   8       73.51       62.71      2.40 o 
   0   2   8        0.69        3.87      2.01 o 
   1   2   8      553.82      550.52      7.74 o 
   2   2   8      107.01      126.59      4.72 o 
   3   2   8       48.03       56.31      2.63 o 
   4   2   8       10.18       12.01      1.01 o 
   5   2   8       37.46       38.03      1.86 o 
   6   2   8       81.76       74.21      3.11 o 
   7   2   8        0.00        0.23      5.08 o 
   8   2   8        9.27        1.41      6.33 o 
  -9   3   8       48.78       43.01      2.09 o 
  -8   3   8        0.22        0.62      4.49 o 
  -7   3   8       93.97       88.93      3.41 o 
  -6   3   8      205.31      198.36      6.97 o 
  -5   3   8      120.56      113.77      4.26 o 
  -4   3   8      464.78      433.65      7.90 o 
  -3   3   8        0.01       -2.32      2.87 o 
  -2   3   8        0.65       -1.32      2.63 o 
  -1   3   8       57.57       41.70      2.02 o 
   0   3   8       30.13       24.27      1.04 o 
   1   3   8       13.52       14.88      0.85 o 
   2   3   8        8.62        5.35      2.95 o 
   3   3   8      269.95      287.21      6.98 o 
   4   3   8      325.68      348.05      8.24 o 
   5   3   8        1.98       -3.97      4.12 o 
   6   3   8        4.57        4.91      4.91 o 
   7   3   8      123.19      128.34      5.87 o 
   8   3   8       12.15        8.77      1.80 o 
  -9   4   8       12.37       10.94      1.71 o 
  -8   4   8        3.25       -3.80      4.96 o 
  -7   4   8        0.17       -1.71      4.50 o 
  -6   4   8       18.36       17.75      1.24 o 
  -5   4   8       13.36        5.04      4.03 o 
  -4   4   8        0.28        3.02      3.10 o 
  -3   4   8        0.89        3.41      2.95 o 
  -2   4   8        2.52        2.25      3.10 o 
  -1   4   8      197.45      162.88      5.35 o 
   0   4   8      212.46      214.53     13.06 o 
   1   4   8      169.79      162.77      5.20 o 
   2   4   8       42.73       41.94      1.94 o 
   3   4   8      235.50      248.65      6.84 o 
   4   4   8        1.55       -3.97      3.97 o 
   5   4   8       37.45       34.68      1.48 o 
   6   4   8       57.92       60.43      2.42 o 
   7   4   8        0.21        3.36      4.92 o 
  -8   5   8        8.77        3.10      5.59 o 
  -7   5   8        2.90        0.62      5.35 o 
  -6   5   8       45.55       38.95      1.47 o 
  -5   5   8        0.12       -1.32      4.04 o 
  -4   5   8      296.74      298.26      7.76 o 
  -3   5   8      191.23      213.40      6.52 o 
  -2   5   8      997.29      925.74     11.73 o 
  -1   5   8        3.94        3.03      3.11 o 
   0   5   8      157.94      127.03      4.82 o 
   1   5   8        3.38        4.43      3.11 o 
   2   5   8      242.38      221.52      6.84 o 
   3   5   8      247.86      250.26      7.63 o 
   4   5   8        2.01       -0.31      4.36 o 
   5   5   8       55.54       59.90      2.57 o 
   6   5   8        5.44        7.34      5.31 o 
   7   5   8        0.57        3.12      5.86 o 
  -7   6   8        6.06        5.36      5.28 o 
  -6   6   8       66.30       67.26      2.80 o 
  -5   6   8        0.56       -1.71      4.35 o 
  -4   6   8      174.72      162.58      6.60 o 
  -3   6   8       96.83       89.35      3.50 o 
  -2   6   8        1.57        1.94      3.65 o 
  -1   6   8      292.26      250.73      7.15 o 
   0   6   8      202.69      184.52      6.25 o 
   1   6   8      147.28      169.96      6.22 o 
   2   6   8       62.52       61.88      2.33 o 
   3   6   8        0.02       -4.28      4.28 o 
   4   6   8      354.62      383.24     10.29 o 
   5   6   8        3.99        5.93      4.76 o 
   6   6   8       97.38       94.86      3.90 o 
  -7   7   8        2.94        2.57      5.60 o 
  -6   7   8        0.37        1.17      4.82 o 
  -5   7   8       25.58       30.16      1.55 o 
  -4   7   8       79.63       99.20      4.04 o 
  -3   7   8      189.87      179.54      7.31 o 
  -2   7   8       44.07       47.52      2.33 o 
  -1   7   8        6.98        7.63      1.09 o 
   0   7   8        8.13        9.53      0.83 o 
   1   7   8        0.69        2.88      4.05 o 
   2   7   8        3.37        4.91      4.44 o 
   3   7   8        3.08        3.19      4.83 o 
   4   7   8        1.87        3.90      5.30 o 
   5   7   8       55.12       54.63      2.42 o 
  -5   8   8        0.92        0.47      5.37 o 
  -4   8   8       33.05       32.67      1.63 o 
  -3   8   8       26.97       28.87      1.56 o 
  -2   8   8      294.29      328.14      9.81 o 
  -1   8   8        0.83        1.17      1.32 o 
   0   8   8      114.21      113.84      3.26 o 
   1   8   8       16.87       18.92      1.48 o 
   2   8   8       18.31       18.45      1.48 o 
   3   8   8       45.73       45.03      1.59 o 
   4   8   8        0.02        0.23      5.14 o 
  -4   9   8        3.93        2.02      5.84 o 
  -3   9   8       15.32       17.82      1.63 o 
  -2   9   8      108.62      113.35      4.43 o 
  -1   9   8       27.51       26.45      1.63 o 
   0   9   8       82.53       82.74      3.42 o 
   1   9   8        0.21        6.53      4.75 o 
   2   9   8        7.93        5.84      5.37 o 
  -9   0   9       78.74       76.18      2.71 o 
  -7   0   9        9.02        9.36      1.24 o 
  -5   0   9       39.65       46.18      1.78 o 
  -3   0   9       62.28       66.05      3.02 o 
  -1   0   9     1171.31     1045.95      9.74 o 
   1   0   9      539.43      580.62      8.12 o 
   3   0   9       27.57       30.80      1.16 o 
   5   0   9      507.57      455.01     10.22 o 
   7   0   9        3.02        2.49      5.14 o 
  -9   1   9        0.12       -5.50      5.50 o 
  -8   1   9      247.72      237.01      8.59 o 
  -7   1   9       50.31       53.94      2.40 o 
  -6   1   9      713.48      704.16     11.06 o 
  -5   1   9      109.92       99.88      4.10 o 
  -4   1   9      131.85      143.89      4.87 o 
  -3   1   9       31.04       29.24      1.39 o 
  -2   1   9      117.97      113.19      4.18 o 
  -1   1   9      139.49      143.28      4.26 o 
   0   1   9      222.94      256.87     14.07 o 
   1   1   9      243.79      237.05      5.73 o 
   2   1   9      550.03      491.39      8.20 o 
   3   1   9       50.66       42.87      1.86 o 
   4   1   9       52.76       45.12      1.78 o 
   5   1   9       84.45       83.30      3.33 o 
   6   1   9       27.15       37.17      1.63 o 
   7   1   9       68.85       68.48      2.63 o 
   8   1   9        5.87        4.27      6.05 o 
  -9   2   9       25.79       26.10      1.70 o 
  -8   2   9       13.94       16.49      1.47 o 
  -7   2   9      212.44      196.55      7.59 o 
  -6   2   9        0.30       -0.62      3.64 o 
  -5   2   9       57.53       61.38      2.79 o 
  -4   2   9      774.92      678.16      9.60 o 
  -3   2   9      213.18      196.20      5.19 o 
  -2   2   9       47.26       55.11      2.24 o 
  -1   2   9      926.62      812.38      9.21 o 
   0   2   9        0.72        2.22      1.83 o 
   1   2   9     1358.39     1472.09     12.85 o 
   2   2   9      325.48      337.66      6.97 o 
   3   2   9       24.99       25.47      1.08 o 
   4   2   9       56.79       57.40      2.63 o 
   5   2   9       21.40       27.59      1.32 o 
   6   2   9        3.56        3.57      4.66 o 
   7   2   9        0.54       -3.89      5.21 o 
   8   2   9        0.00       -1.72      1.72 o 
  -9   3   9        1.13        1.47      5.89 o 
  -8   3   9       57.39       67.33      2.32 o 
  -7   3   9      111.67      110.16      3.95 o 
  -6   3   9      213.13      212.76      7.13 o 
  -5   3   9       17.84       20.60      1.08 o 
  -4   3   9        6.49        3.56      3.02 o 
  -3   3   9       24.66       24.86      1.01 o 
  -2   3   9       94.97       88.23      3.64 o 
  -1   3   9      231.63      179.76      4.96 o 
   0   3   9       72.61       70.58      8.46 o 
   1   3   9        4.34        1.47      3.10 o 
   2   3   9      373.19      425.21      8.06 o 
   3   3   9       35.10       41.57      1.55 o 
   4   3   9      129.91      137.06      5.59 o 
   5   3   9       27.58       24.24      1.32 o 
   6   3   9        0.01       -2.96      4.98 o 
   7   3   9        0.64        9.44      5.15 o 
  -8   4   9       44.49       49.31      1.94 o 
  -7   4   9        0.93       -4.03      4.57 o 
  -6   4   9       65.95       60.54      2.48 o 
  -4   4   9        0.13       -1.63      3.33 o 
  -3   4   9       24.35       23.10      1.01 o 
  -2   4   9       30.40       29.39      1.24 o 
  -1   4   9      331.56      302.07      6.75 o 
   0   4   9     3331.76     3160.49    232.58 o 
   1   4   9       13.86        2.87      4.19 o 
   2   4   9      223.47      258.24      6.83 o 
   3   4   9       24.06       25.32      1.17 o 
   5   4   9       93.55       91.38      4.20 o 
   6   4   9       75.39       61.36      3.12 o 
   7   4   9        9.50        6.33      5.55 o 
  -8   5   9        0.02       -2.41      5.28 o 
  -7   5   9        0.84       -4.73      4.73 o 
  -6   5   9       50.42       50.20      2.25 o 
  -5   5   9       73.41       77.82      3.41 o 
  -4   5   9       82.59       69.60      2.95 o 
  -3   5   9      642.05      522.21      9.62 o 
  -2   5   9      614.87      612.30      9.94 o 
  -1   5   9       84.30       76.56      3.11 o 
   0   5   9      216.60      195.24     10.01 o 
   1   5   9       80.04       70.91      3.65 o 
   2   5   9       24.01       31.47      1.40 o 
   3   5   9       21.17       19.44      1.24 o 
   4   5   9        4.10        6.15      4.05 o 
   5   5   9        0.30       -2.42      4.99 o 
   6   5   9        7.32        7.10      1.56 o 
   7   5   9       13.42        5.54      1.80 o 
  -7   6   9        2.79        0.93      4.81 o 
  -6   6   9       17.20       18.40      1.48 o 
  -5   6   9      119.32      122.07      5.05 o 
  -4   6   9       26.38       32.00      1.40 o 
  -3   6   9       32.46       26.18      1.24 o 
  -2   6   9       30.40       27.89      1.24 o 
  -1   6   9       11.06       17.95      1.09 o 
   0   6   9       98.64       87.26      2.75 o 
   1   6   9      103.30       94.07      4.59 o 
   2   6   9        3.76        5.29      4.12 o 
   3   6   9       13.18        6.30      4.90 o 
   4   6   9       78.95       81.56      3.27 o 
   5   6   9       48.43       40.63      1.79 o 
   6   6   9       31.39       25.98      1.79 o 
  -6   7   9       13.50        7.38      5.75 o 
  -5   7   9        4.03        4.20      4.90 o 
  -4   7   9      145.18      158.39      6.45 o 
  -3   7   9        0.01       -4.28      4.28 o 
  -2   7   9      110.40      109.55      4.59 o 
  -1   7   9       10.73       10.27      1.24 o 
   0   7   9        4.37        3.90      1.12 o 
   1   7   9       41.51       44.51      2.49 o 
   2   7   9        0.04        2.18      4.05 o 
   3   7   9        2.12        1.87      4.60 o 
   4   7   9       29.41       32.03      1.71 o 
   5   7   9        0.17        3.35      5.61 o 
  -5   8   9        8.39        9.18      1.56 o 
  -4   8   9       13.46        9.02      5.13 o 
  -3   8   9      102.96      118.78      4.90 o 
  -2   8   9      312.52      345.31      9.96 o 
  -1   8   9       40.70       39.46      1.87 o 
   0   8   9        0.05        4.11      3.97 o 
   1   8   9       62.16       63.14      3.11 o 
   2   8   9       73.29       65.86      2.34 o 
   3   8   9        8.91        7.32      1.56 o 
   4   8   9        0.01       -1.01      5.45 o 
  -3   9   9       22.39       26.69      1.71 o 
  -2   9   9       17.23       18.83      1.56 o 
  -1   9   9       30.81       31.43      1.71 o 
   0   9   9      107.52       99.75      2.94 o 
   1   9   9        2.94        2.88      5.37 o 
   2   9   9        1.76        2.49      5.52 o 
  -8   0  10      660.07      650.53     13.00 o 
  -6   0  10      421.55      409.41      8.82 o 
  -4   0  10       22.91       26.53      1.16 o 
  -2   0  10       25.47       21.42      0.93 o 
   0   0  10     1006.08     1009.53     69.19 o 
   2   0  10      189.53      202.17      5.96 o 
   4   0  10      197.75      174.48      6.66 o 
   6   0  10       48.93       49.29      1.86 o 
   8   0  10       14.47        3.98      6.32 o 
  -9   1  10       29.96       27.64      1.78 o 
  -8   1  10        0.95       -1.24      4.88 o 
  -7   1  10        4.46        5.96      4.33 o 
  -6   1  10     1586.76     1565.45     16.40 o 
  -5   1  10       86.26       87.34      3.48 o 
  -4   1  10      268.23      253.04      6.27 o 
  -3   1  10      135.99      124.01      4.56 o 
  -2   1  10        5.07        5.03      0.77 o 
  -1   1  10       26.45       26.62      0.93 o 
   0   1  10      159.71      168.52     10.82 o 
   1   1  10        3.08       -0.77      2.86 o 
   2   1  10      456.42      477.39      8.51 o 
   3   1  10      200.83      194.77      6.42 o 
   4   1  10       13.55       10.53      1.24 o 
   5   1  10       51.33       70.22      2.86 o 
   6   1  10       81.29       83.87      3.56 o 
   7   1  10        6.08        7.90      1.63 o 
   8   1  10        6.20        2.95      5.97 o 
  -9   2  10        2.86        8.60      5.27 o 
  -8   2  10       31.22       29.34      1.63 o 
  -7   2  10       49.02       45.36      2.01 o 
  -6   2  10        3.25        6.27      3.72 o 
  -5   2  10        6.70        4.49      3.41 o 
  -4   2  10     1165.72     1053.57     12.00 o 
  -3   2  10        0.02        4.72      2.63 o 
  -2   2  10      126.06      107.43      4.26 o 
  -1   2  10       59.80       50.85      2.40 o 
   0   2  10      312.33      288.63     23.63 o 
   1   2  10      355.31      295.18      6.58 o 
   2   2  10        0.06       -1.32      3.02 o 
   3   2  10      221.49      222.42      6.81 o 
   4   2  10        5.26        7.36      1.16 o 
   5   2  10        4.04        5.50      4.18 o 
   6   2  10       10.14        7.05      5.12 o 
   7   2  10        4.47        4.27      5.82 o 
  -9   3  10       66.11       65.01      2.25 o 
  -8   3  10       75.54       76.31      3.25 o 
  -7   3  10      233.61      245.71      8.52 o 
  -6   3  10        2.06        3.02      4.03 o 
  -5   3  10       33.58       34.15      1.47 o 
  -4   3  10      469.41      465.50      8.52 o 
  -3   3  10       23.36       16.81      1.01 o 
  -2   3  10       35.83       43.61      2.01 o 
  -1   3  10        0.06       -1.63      2.71 o 
   0   3  10       17.60       14.62      0.85 o 
   1   3  10       40.47       38.81      1.86 o 
   2   3  10      183.37      195.64      5.97 o 
   3   3  10       14.76       17.60      1.16 o 
   4   3  10        0.86        1.09      4.11 o 
   5   3  10      136.13      120.94      4.89 o 
   6   3  10       14.09        9.25      5.52 o 
   7   3  10        2.30       -3.74      5.45 o 
  -8   4  10        0.64       -2.56      5.35 o 
  -7   4  10       16.83        9.30      5.04 o 
  -6   4  10       10.32        4.65      4.26 o 
  -5   4  10       10.12        0.77      3.80 o 
  -4   4  10       16.09       18.91      1.09 o 
  -3   4  10        2.00        5.19      3.02 o 
  -2   4  10      116.92      121.96      4.96 o 
  -1   4  10        3.04        4.34      2.87 o 
   0   4  10        7.96        3.15      0.97 o 
   1   4  10      104.13      107.26      4.19 o 
   2   4  10      155.52      166.88      6.05 o 
   3   4  10       20.27       22.74      1.24 o 
   4   4  10       70.42       68.98      2.72 o 
   5   4  10       44.50       40.12      2.02 o 
   6   4  10        0.06       -5.22      5.22 o 
   7   4  10        5.48        8.03      5.93 o 
  -8   5  10       12.55       14.05      1.63 o 
  -7   5  10       54.39       54.31      1.94 o 
  -6   5  10       11.41        7.76      1.32 o 
  -5   5  10      189.64      210.22      7.37 o 
  -4   5  10       85.87       75.56      2.64 o 
  -3   5  10       37.14       54.47      2.09 o 
  -2   5  10      207.20      209.45      6.60 o 
  -1   5  10       35.10       48.90      1.71 o 
   0   5  10      426.42      386.26     12.56 o 
   1   5  10       11.43        9.39      1.16 o 
   2   5  10      332.55      324.59      8.31 o 
   3   5  10       43.62       49.12      1.94 o 
   4   5  10       81.69       88.28      3.19 o 
   5   5  10      152.42      166.77      6.46 o 
   6   5  10        2.12        9.51      5.69 o 
  -7   6  10       32.92       35.25      1.79 o 
  -6   6  10       31.96       31.21      1.63 o 
  -5   6  10       21.53       24.77      1.40 o 
  -4   6  10        5.01        1.32      3.96 o 
  -3   6  10       11.69        8.08      1.16 o 
  -2   6  10      377.92      317.19      8.39 o 
  -1   6  10        1.04       -0.62      3.57 o 
   0   6  10        8.71        6.02      2.86 o 
   1   6  10      440.09      396.47      9.40 o 
   2   6  10       87.95       92.91      3.73 o 
   3   6  10       24.08       26.61      1.48 o 
   4   6  10        0.20        2.41      1.40 o 
   5   6  10        3.94        3.74      1.56 o 
  -6   7  10       42.90       42.03      2.02 o 
  -5   7  10       15.43       18.65      1.48 o 
  -4   7  10       19.76       24.79      1.48 o 
  -3   7  10        2.99       -2.80      4.82 o 
  -2   7  10       86.94       80.84      3.73 o 
  -1   7  10       79.84       79.46      3.65 o 
   0   7  10       49.50       42.94      3.76 o 
   1   7  10       31.30       31.11      1.48 o 
   2   7  10        0.15        0.39      4.28 o 
   3   7  10        7.54        8.49      4.90 o 
   4   7  10        0.01        0.70      4.99 o 
  -5   8  10        0.17        7.85      5.21 o 
  -4   8  10        3.09        3.11      4.90 o 
  -3   8  10        1.18        4.36      4.67 o 
  -2   8  10       32.20       29.95      1.56 o 
  -1   8  10       40.10       44.35      2.26 o 
   0   8  10      184.59      192.59      5.81 o 
   1   8  10        3.12        4.20      4.59 o 
   2   8  10       28.17       28.26      1.64 o 
   3   8  10        2.74        8.18      5.06 o 
  -2   9  10        0.15       -2.26      5.21 o 
  -1   9  10        5.15        4.82      1.56 o 
   0   9  10       51.98       53.36      2.68 o 
   1   9  10        9.80        5.37      1.63 o 
  -9   0  11       89.76       82.37      3.25 o 
  -7   0  11       57.48       65.77      2.63 o 
  -5   0  11        6.92        8.82      1.01 o 
  -3   0  11      463.45      487.95      7.97 o 
  -1   0  11        0.18       -1.01      2.47 o 
   1   0  11      176.58      192.62      5.57 o 
   3   0  11      151.15      145.34      5.88 o 
   5   0  11      107.84       92.23      4.41 o 
   7   0  11       90.85       66.25      2.79 o 
  -9   1  11        6.55        1.47      5.50 o 
  -8   1  11        5.46       -1.94      5.03 o 
  -7   1  11       15.31       15.79      1.32 o 
  -6   1  11      431.27      409.37      9.21 o 
  -5   1  11        7.96        4.33      3.79 o 
  -4   1  11     1093.97     1007.97     11.99 o 
  -3   1  11        0.25       -1.47      2.86 o 
  -2   1  11        2.69       -0.54      2.63 o 
  -1   1  11        1.75        1.55      2.48 o 
   0   1  11        4.59        5.68      3.13 o 
   1   1  11       43.20       45.49      1.86 o 
   2   1  11        0.00        1.78      3.09 o 
   3   1  11       73.13       76.77      2.86 o 
   4   1  11      239.07      267.11      8.05 o 
   5   1  11       34.27       30.81      1.47 o 
   6   1  11       18.95        6.89      5.34 o 
   7   1  11        3.31        4.57      5.42 o 
  -9   2  11        0.01       -3.95      5.65 o 
  -8   2  11        0.30       -5.34      5.34 o 
  -7   2  11       80.98       81.36      3.64 o 
  -6   2  11       19.74       18.27      1.24 o 
  -5   2  11      178.83      146.90      5.80 o 
  -4   2  11        0.27       -1.78      3.41 o 
  -3   2  11      245.33      203.79      6.04 o 
  -2   2  11     1946.25     1777.97     14.71 o 
  -1   2  11       13.56       10.60      0.85 o 
   0   2  11        5.80        6.83      1.04 o 
   1   2  11      874.87      842.98     10.99 o 
   2   2  11        1.20       -1.86      3.33 o 
   3   2  11      262.86      244.09      7.20 o 
   4   2  11       15.85       18.51      1.24 o 
   5   2  11       13.85       12.63      1.39 o 
   6   2  11        1.76       -3.95      5.19 o 
   7   2  11        3.44        9.31      5.58 o 
  -9   3  11       48.18       38.82      1.94 o 
  -8   3  11       30.41       30.91      1.70 o 
  -7   3  11        3.99        4.42      4.57 o 
  -6   3  11      189.69      168.92      6.89 o 
  -5   3  11       43.69       37.87      1.55 o 
  -4   3  11      193.04      174.08      6.04 o 
  -3   3  11        8.24        5.03      3.10 o 
  -2   3  11       56.83       50.19      2.17 o 
  -1   3  11        3.07        2.01      0.85 o 
   0   3  11        2.00        2.39      2.02 o 
   1   3  11        0.55       -1.16      3.10 o 
   2   3  11       42.04       50.20      1.86 o 
   3   3  11      129.42      150.33      5.50 o 
   4   3  11      236.32      280.56      8.45 o 
   5   3  11       55.38       64.39      2.40 o 
   6   3  11      203.38      224.79      8.85 o 
   7   3  11       22.19       20.76      1.79 o 
  -8   4  11        1.16       -3.57      5.89 o 
  -7   4  11        4.44        3.64      5.04 o 
  -6   4  11        8.55       10.39      1.32 o 
  -5   4  11       32.81       33.25      1.32 o 
  -4   4  11      101.15       86.10      3.87 o 
  -3   4  11       14.38        8.76      1.01 o 
  -2   4  11       16.20       14.96      1.16 o 
  -1   4  11        7.72        7.91      0.93 o 
   0   4  11       16.69       11.63      0.93 o 
   1   4  11      233.82      282.45      7.52 o 
   2   4  11      597.67      652.88     11.09 o 
   3   4  11        1.13        0.31      4.03 o 
   4   4  11      288.15      287.42      9.16 o 
   5   4  11        3.13        6.76      5.21 o 
   6   4  11        6.86        6.46      1.63 o 
  -8   5  11       33.51       32.67      1.86 o 
  -7   5  11        8.77        7.29      5.12 o 
  -6   5  11       25.09       23.81      1.47 o 
  -5   5  11        1.11        5.97      3.88 o 
  -4   5  11      262.27      281.95      8.14 o 
  -3   5  11        4.91        3.96      3.72 o 
  -2   5  11       78.80       54.93      2.25 o 
  -1   5  11      714.64      564.88     10.24 o 
   0   5  11      251.16      238.93     16.94 o 
   1   5  11       74.90       71.64      3.18 o 
   2   5  11      110.50      105.13      4.50 o 
   3   5  11       18.39       17.56      1.40 o 
   4   5  11       27.06       27.28      1.63 o 
   5   5  11        1.04        4.67      5.37 o 
   6   5  11        5.93        9.19      5.37 o 
  -7   6  11       18.85       23.37      1.71 o 
  -6   6  11        4.92       -5.43      5.43 o 
  -5   6  11        4.99        7.76      4.19 o 
  -4   6  11       45.05       44.17      2.10 o 
  -3   6  11        4.00        5.82      3.96 o 
  -2   6  11        0.61        1.55      3.49 o 
  -1   6  11       16.39       15.77      1.17 o 
   0   6  11        4.63        6.56      1.12 o 
   1   6  11        3.87        4.12      4.19 o 
   2   6  11       47.44       48.57      2.10 o 
   3   6  11       60.61       59.33      2.72 o 
   4   6  11        0.26       -3.73      5.06 o 
   5   6  11        3.89        2.41      5.45 o 
  -6   7  11        0.69        7.54      5.13 o 
  -5   7  11       95.36       85.45      4.35 o 
  -4   7  11       24.31       27.50      1.55 o 
  -3   7  11        2.38        7.30      4.43 o 
  -2   7  11       11.14       12.04      1.40 o 
  -1   7  11        0.02       -4.66      4.66 o 
   0   7  11       12.56       17.33      0.93 o 
   1   7  11       65.98       64.30      2.80 o 
   2   7  11        0.50       -4.90      4.90 o 
   3   7  11        1.68        5.61      3.55 o 
   4   7  11        4.60        7.94      5.29 o 
  -4   8  11       33.28       31.64      1.79 o 
  -3   8  11        0.12       -3.97      5.05 o 
  -2   8  11       15.19       16.87      1.56 o 
  -1   8  11      163.98      171.98      7.62 o 
   0   8  11      201.79      235.16      6.80 o 
   1   8  11       20.12       22.87      1.56 o 
   2   8  11        7.02        7.16      1.56 o 
  -8   0  12       10.37        9.06      1.47 o 
  -6   0  12      167.38      172.52      6.89 o 
  -4   0  12      654.33      642.37      9.98 o 
  -2   0  12      285.69      262.04      6.26 o 
   0   0  12        2.42        0.70      1.16 o 
   2   0  12        4.84        0.93      3.48 o 
   4   0  12        2.58        0.62      4.34 o 
   6   0  12      105.52       85.08      3.56 o 
  -9   1  12       11.62       12.08      1.63 o 
  -8   1  12       20.40       21.60      1.55 o 
  -7   1  12        1.22        0.77      1.32 o 
  -6   1  12       49.77       57.18      2.01 o 
  -5   1  12      113.64      119.06      4.72 o 
  -4   1  12     2166.12     2005.60     17.10 o 
  -3   1  12       64.23       47.50      1.86 o 
  -2   1  12      434.57      375.51      7.27 o 
  -1   1  12      132.50      117.68      4.64 o 
   0   1  12        0.05       -2.02      2.02 o 
   1   1  12       61.91       69.47      3.02 o 
   2   1  12       62.81       68.24      2.63 o 
   3   1  12       12.33       10.91      1.16 o 
   4   1  12       99.35      100.39      4.80 o 
   5   1  12        4.20       -5.11      5.11 o 
   6   1  12        2.63       -2.79      5.58 o 
   7   1  12       37.37       36.03      1.94 o 
  -9   2  12       27.37       25.40      1.78 o 
  -8   2  12        6.46        8.28      4.72 o 
  -7   2  12        9.74        7.90      1.39 o 
  -6   2  12       24.78       22.60      1.32 o 
  -5   2  12       72.11       63.85      2.40 o 
  -4   2  12        1.84        0.39      3.25 o 
  -3   2  12       49.53       48.61      1.93 o 
  -2   2  12     1379.62     1190.11     12.69 o 
  -1   2  12        0.37        4.41      2.79 o 
   0   2  12      123.78      119.18      9.66 o 
   1   2  12       26.31       24.38      1.47 o 
   2   2  12       91.06       99.47      4.18 o 
   3   2  12       60.46       54.81      2.63 o 
   4   2  12        0.62        6.12      4.03 o 
   5   2  12       42.17       39.66      1.86 o 
   6   2  12       11.38        5.04      5.89 o 
   7   2  12        9.28        8.99      1.78 o 
  -8   3  12        0.04        6.04      5.11 o 
  -7   3  12       93.86       82.64      3.72 o 
  -6   3  12      184.31      183.47      7.36 o 
  -5   3  12      435.72      437.80      9.53 o 
  -4   3  12        4.47        3.25      1.01 o 
  -3   3  12       17.46       16.18      1.01 o 
  -2   3  12      199.87      186.79      5.81 o 
  -1   3  12        4.73        7.90      0.93 o 
   0   3  12      262.16      216.72      7.19 o 
   1   3  12       10.86       11.23      1.01 o 
   2   3  12       24.28       24.09      1.24 o 
   3   3  12       17.55       19.14      1.32 o 
   4   3  12      121.69      128.66      5.43 o 
   5   3  12       10.00       13.26      1.55 o 
   6   3  12        4.14        2.72      5.43 o 
  -8   4  12       29.33       28.61      1.78 o 
  -7   4  12       40.57       35.35      1.63 o 
  -6   4  12        0.32        1.01      4.34 o 
  -5   4  12        0.39        1.39      3.72 o 
  -4   4  12       13.19       12.55      1.16 o 
  -3   4  12       82.20       63.78      2.48 o 
  -2   4  12       64.68       53.09      2.48 o 
  -1   4  12      135.67      143.42      5.50 o 
   0   4  12       66.86       66.07      2.15 o 
   1   4  12       83.75      102.94      4.11 o 
   2   4  12       63.55       67.15      2.71 o 
   3   4  12       37.27       38.24      1.47 o 
   4   4  12      152.62      158.71      6.52 o 
   5   4  12        2.45       -1.94      5.28 o 
   6   4  12       30.73       24.49      1.79 o 
  -7   5  12      144.16      156.07      5.82 o 
  -6   5  12       69.41       82.52      3.49 o 
  -5   5  12       22.73       24.43      1.40 o 
  -4   5  12        0.40        3.80      3.65 o 
  -3   5  12      371.00      374.78      9.31 o 
  -2   5  12       61.65       45.69      2.33 o 
  -1   5  12        5.11        6.05      3.65 o 
   0   5  12       44.80       49.60      1.45 o 
   1   5  12        7.47        3.88      4.50 o 
   2   5  12      191.30      183.96      7.37 o 
   3   5  12        4.76        5.13      1.40 o 
   4   5  12      134.83      142.35      6.06 o 
   5   5  12       23.48       28.62      1.71 o 
  -6   6  12        4.91        7.99      4.81 o 
  -5   6  12       71.08       78.70      3.42 o 
  -4   6  12        0.49        3.80      4.35 o 
  -3   6  12        4.05        7.45      4.04 o 
  -2   6  12        9.41        6.83      4.43 o 
  -1   6  12       97.09       85.18      3.42 o 
   0   6  12      271.45      227.40      5.63 o 
   1   6  12       31.05       30.21      1.40 o 
   2   6  12        7.25        4.43      4.82 o 
   3   6  12      181.30      162.38      6.84 o 
   4   6  12        7.38        3.19      5.37 o 
   5   6  12        2.71        3.27      5.60 o 
  -5   7  12       23.68       25.01      1.63 o 
  -4   7  12       28.84       27.88      1.63 o 
  -3   7  12        0.10        0.62      4.35 o 
  -2   7  12       61.31       62.69      2.64 o 
  -1   7  12        0.50       -3.50      4.43 o 
   0   7  12       74.75       67.86      2.82 o 
   1   7  12        0.04       -0.23      4.66 o 
   2   7  12        8.51        7.08      1.48 o 
   3   7  12       94.41       93.35      3.73 o 
  -4   8  12        0.11       -5.60      5.60 o 
  -3   8  12        1.53       -4.66      5.05 o 
  -2   8  12        1.52        3.58      4.82 o 
  -1   8  12        0.17        7.54      4.28 o 
   0   8  12       17.57       15.76      4.31 o 
   1   8  12       17.01       17.19      1.71 o 
   2   8  12       50.89       55.95      2.41 o 
  -9   0  13       19.59       21.52      1.70 o 
  -7   0  13       63.69       60.98      2.63 o 
  -5   0  13       11.40       11.91      1.08 o 
  -3   0  13      151.05      139.69      5.49 o 
  -1   0  13      778.95      768.30     10.44 o 
   1   0  13       24.97       25.61      1.08 o 
   3   0  13        0.09        2.79      3.87 o 
   5   0  13       36.20       43.30      1.70 o 
  -8   1  13       46.76       42.11      1.70 o 
  -7   1  13        8.79        8.98      1.32 o 
  -6   1  13       43.53       45.73      1.70 o 
  -5   1  13       30.49       34.58      1.47 o 
  -4   1  13      209.80      189.53      6.34 o 
  -3   1  13        9.10        7.89      1.01 o 
  -2   1  13      880.69      795.90     10.83 o 
  -1   1  13       22.57       15.78      1.01 o 
   0   1  13      216.53      188.30      5.24 o 
   1   1  13        1.34        0.39      3.33 o 
   2   1  13       51.68       61.13      2.24 o 
   3   1  13        2.23        5.42      3.71 o 
   4   1  13        0.23       -3.33      4.41 o 
   5   1  13       21.62       18.20      1.55 o 
   6   1  13       50.29       46.17      2.17 o 
  -8   2  13       63.18       68.21      2.94 o 
  -7   2  13        8.04        4.03      4.80 o 
  -6   2  13        0.31        1.63      4.18 o 
  -5   2  13       37.00       30.18      1.24 o 
  -4   2  13        0.02        1.93      3.56 o 
  -3   2  13      213.75      159.67      5.80 o 
  -2   2  13       30.59       25.00      1.16 o 
  -1   2  13      142.80      118.20      5.03 o 
   0   2  13     1376.38     1288.78     95.78 o 
   1   2  13       87.58       89.40      3.79 o 
   2   2  13       53.84       49.62      2.09 o 
   3   2  13      158.18      150.13      5.96 o 
   4   2  13        1.18        0.00      4.57 o 
   5   2  13        9.75        6.66      5.19 o 
   6   2  13        5.28        3.87      5.58 o 
  -8   3  13       35.61       36.33      1.78 o 
  -7   3  13        2.48       -4.65      5.03 o 
  -6   3  13      151.69      154.27      6.97 o 
  -5   3  13      152.81      149.15      5.81 o 
  -4   3  13      151.17      123.83      5.03 o 
  -3   3  13       10.10       13.78      1.08 o 
  -2   3  13       13.79       15.26      1.01 o 
  -1   3  13        0.11        0.31      3.25 o 
   0   3  13       13.96       12.53      0.74 o 
   1   3  13       11.12       11.00      1.08 o 
   2   3  13       17.06       18.05      1.24 o 
   3   3  13       10.55       10.46      1.32 o 
   4   3  13       57.02       55.72      2.48 o 
   5   3  13      157.15      176.31      7.29 o 
   6   3  13       63.79       64.62      2.64 o 
  -8   4  13        1.60        0.93      1.63 o 
  -7   4  13      103.98      100.22      4.57 o 
  -6   4  13       85.08      100.37      4.11 o 
  -5   4  13        9.75       11.00      1.24 o 
  -4   4  13       45.88       45.25      1.86 o 
  -3   4  13       17.08       17.28      1.16 o 
  -2   4  13      141.52      133.22      4.88 o 
  -1   4  13        4.01        2.56      1.01 o 
   0   4  13       28.88       28.05      3.05 o 
   1   4  13        0.18        0.62      3.95 o 
   2   4  13       83.98       97.99      3.41 o 
   3   4  13       90.43      109.35      4.42 o 
   4   4  13       61.82       61.76      2.72 o 
   5   4  13        7.97        4.11      1.63 o 
  -7   5  13       20.50       25.13      1.71 o 
  -6   5  13       75.40       80.50      3.80 o 
  -5   5  13        1.08       -4.03      5.04 o 
  -4   5  13       24.13       24.74      1.32 o 
  -3   5  13       22.76       31.95      1.32 o 
  -2   5  13      219.17      193.67      7.45 o 
  -1   5  13        7.33        4.96      1.16 o 
   0   5  13       36.97       30.60      1.66 o 
   1   5  13      270.99      275.88      8.69 o 
   2   5  13      140.11      143.41      5.82 o 
   3   5  13       65.94       79.03      3.03 o 
   4   5  13        5.42        4.19      1.63 o 
   5   5  13        0.01       -5.52      5.52 o 
  -6   6  13       26.45       29.80      1.71 o 
  -5   6  13        4.63        2.41      5.04 o 
  -4   6  13        0.48       -0.85      4.35 o 
  -3   6  13        4.40        1.55      4.50 o 
  -2   6  13       19.89       23.36      1.32 o 
  -1   6  13       36.57       35.09      1.48 o 
   0   6  13        7.34        5.20      1.27 o 
   1   6  13        3.35        2.56      1.32 o 
   2   6  13        5.35        5.36      1.40 o 
   3   6  13        3.28        4.35      5.05 o 
   4   6  13        9.91       10.11      5.68 o 
  -5   7  13       41.75       51.41      2.17 o 
  -4   7  13        0.50       -0.93      4.97 o 
  -2   7  13        5.01        5.51      1.32 o 
  -1   7  13       33.01       30.30      1.55 o 
   0   7  13       23.11       19.71      1.90 o 
   1   7  13        0.47        0.47      5.05 o 
   2   7  13        1.68       -0.23      4.74 o 
   3   7  13       72.47       86.64      3.42 o 
  -3   8  13       27.67       31.40      1.71 o 
  -2   8  13       35.58       36.84      1.79 o 
  -1   8  13       17.49       17.42      1.63 o 
   0   8  13        5.91        3.69      1.49 o 
   1   8  13      195.11      200.79      8.24 o 
  -8   0  14        1.21        5.80      4.80 o 
  -6   0  14       44.05       47.58      2.01 o 
  -4   0  14       35.96       35.97      1.86 o 
  -2   0  14      590.77      568.43      9.67 o 
   0   0  14      330.64      285.66     18.37 o 
   2   0  14       29.16       31.80      1.32 o 
   4   0  14       55.42       68.13      3.02 o 
   6   0  14        0.16        0.00      5.50 o 
  -8   1  14        0.16       -2.32      5.19 o 
  -7   1  14       26.21       22.13      1.55 o 
  -6   1  14      109.18      110.88      4.18 o 
  -5   1  14      150.45      168.04      6.73 o 
  -4   1  14       45.13       50.75      1.70 o 
  -3   1  14      289.16      288.48      7.35 o 
  -2   1  14      858.15      736.73     10.83 o 
  -1   1  14       61.06       42.55      1.62 o 
   0   1  14      329.36      309.51     16.17 o 
   1   1  14        9.99        9.75      1.08 o 
   2   1  14        5.97        7.43      1.16 o 
   3   1  14       13.24       13.54      1.24 o 
   4   1  14       46.95       43.27      2.17 o 
   5   1  14        4.21        2.79      5.42 o 
   6   1  14        1.21        0.77      1.63 o 
  -8   2  14       29.51       30.66      1.78 o 
  -7   2  14       29.91       30.89      1.55 o 
  -6   2  14        7.43       11.07      1.24 o 
  -5   2  14        6.27        4.18      4.10 o 
  -4   2  14        0.02       -3.33      3.64 o 
  -3   2  14      244.92      213.53      6.81 o 
  -2   2  14       36.87       32.12      1.55 o 
  -1   2  14       64.09       51.87      2.09 o 
   0   2  14      646.91      575.14     29.20 o 
   1   2  14        9.32        8.59      1.16 o 
   2   2  14      194.79      202.05      7.28 o 
   3   2  14        5.99        5.34      4.41 o 
   4   2  14        8.21       10.61      1.47 o 
   5   2  14        0.01        0.23      5.11 o 
   6   2  14        1.74       -4.81      5.89 o 
  -8   3  14       89.69       93.58      3.64 o 
  -7   3  14       17.10       20.91      1.55 o 
  -6   3  14       28.23       26.56      1.55 o 
  -5   3  14       91.24       80.54      3.41 o 
  -4   3  14      151.57      160.61      6.35 o 
  -3   3  14      334.59      304.43      8.05 o 
  -2   3  14       19.65       13.32      1.08 o 
  -1   3  14       62.04       51.43      1.78 o 
   0   3  14       34.70       35.40      2.05 o 
   1   3  14       23.73       23.62      1.24 o 
   2   3  14      414.08      371.48      9.60 o 
   3   3  14       14.95       18.44      1.39 o 
   4   3  14       36.09       33.56      1.63 o 
   5   3  14        5.14        0.70      5.35 o 
  -7   4  14       26.59       28.21      1.71 o 
  -6   4  14       77.63       80.21      3.56 o 
  -5   4  14        1.15        4.26      4.26 o 
  -4   4  14        3.65        3.80      1.24 o 
  -3   4  14       17.31       15.19      1.24 o 
  -2   4  14       16.43       16.89      1.16 o 
  -1   4  14       77.06       65.34      3.02 o 
   0   4  14        7.87        7.29      0.82 o 
   1   4  14      207.40      223.05      7.67 o 
   2   4  14        2.58        0.78      4.57 o 
   3   4  14       73.49       81.65      3.64 o 
   4   4  14       72.96       83.70      3.26 o 
   5   4  14       15.94       12.57      1.71 o 
  -7   5  14       12.94       15.67      1.63 o 
  -6   5  14        1.08       -2.56      5.20 o 
  -5   5  14      121.29      133.31      5.66 o 
  -4   5  14       27.38       38.85      2.09 o 
  -3   5  14        0.32       -4.19      4.19 o 
  -2   5  14       52.75       48.08      1.86 o 
  -1   5  14      125.29      117.36      5.27 o 
   0   5  14       19.86       15.83      1.70 o 
   1   5  14       33.20       31.26      1.63 o 
   2   5  14        0.05        4.73      4.42 o 
   3   5  14       11.77       10.48      1.55 o 
   4   5  14       91.12       85.50      3.65 o 
  -6   6  14       94.91      102.29      4.42 o 
  -5   6  14        3.34        6.60      4.73 o 
  -4   6  14       54.83       58.74      1.94 o 
  -3   6  14       39.87       43.69      1.86 o 
  -2   6  14       34.41       36.71      1.47 o 
  -1   6  14       15.58       15.37      1.32 o 
   0   6  14       14.72       16.91      1.28 o 
   1   6  14      115.37      112.41      4.66 o 
   2   6  14       41.89       37.04      1.79 o 
   3   6  14        4.35        8.93      5.28 o 
  -4   7  14        9.68       12.27      1.55 o 
  -3   7  14       80.96       91.71      3.42 o 
  -2   7  14        3.25        4.19      4.89 o 
  -1   7  14       12.60       12.51      1.48 o 
   0   7  14       31.12       31.76      1.98 o 
   1   7  14        0.27       -3.73      4.97 o 
   2   7  14       51.08       48.81      2.02 o 
  -7   0  15      120.61      148.50      6.04 o 
  -5   0  15        5.10        3.17      4.10 o 
  -3   0  15        1.93        1.70      3.56 o 
  -1   0  15      152.63      139.47      5.41 o 
   1   0  15      365.91      388.02      9.21 o 
   3   0  15        0.00       -2.01      4.33 o 
   5   0  15        7.29        6.66      5.34 o 
  -8   1  15       33.35       35.07      1.78 o 
  -7   1  15        2.02        4.95      4.57 o 
  -6   1  15       96.94       87.90      4.18 o 
  -5   1  15        2.62        2.71      4.26 o 
  -4   1  15       14.63       14.31      1.16 o 
  -3   1  15        5.06        5.65      3.48 o 
  -2   1  15        0.01       -0.93      3.48 o 
  -1   1  15        6.24        3.64      3.64 o 
   0   1  15      424.87      405.18      6.43 o 
   1   1  15      178.73      162.64      6.42 o 
   2   1  15      192.15      193.07      7.43 o 
   3   1  15        3.59        3.48      4.49 o 
   4   1  15       23.47       24.54      1.63 o 
   5   1  15        0.38       -5.19      5.19 o 
  -8   2  15       12.98       14.94      1.63 o 
  -7   2  15       13.57       13.70      1.55 o 
  -6   2  15       55.00       64.86      2.17 o 
  -5   2  15        0.08        3.17      3.95 o 
  -4   2  15       19.55       24.61      1.24 o 
  -3   2  15       18.77       23.06      1.24 o 
  -2   2  15       15.79       18.03      1.16 o 
  -1   2  15      298.94      239.28      7.59 o 
   0   2  15       61.53       55.21      1.73 o 
   1   2  15       29.74       28.17      1.32 o 
   2   2  15      430.78      406.81     10.30 o 
   3   2  15       21.07       21.68      1.55 o 
   4   2  15      141.01      140.03      5.81 o 
   5   2  15        6.45       -2.56      5.35 o 
  -7   3  15      127.65      155.36      5.81 o 
  -6   3  15      130.65      142.03      6.27 o 
  -5   3  15       26.82       29.97      1.70 o 
  -4   3  15      200.82      195.77      7.51 o 
  -3   3  15      277.45      240.70      7.82 o 
  -2   3  15        2.95        4.49      3.95 o 
  -1   3  15       21.91       23.70      1.24 o 
   0   3  15        5.17        3.02      1.05 o 
   1   3  15        0.33       -1.94      3.95 o 
   2   3  15       10.79        4.42      4.96 o 
   3   3  15        0.08       -0.39      4.96 o 
   4   3  15       38.66       38.90      1.78 o 
   5   3  15        0.00        2.17      5.89 o 
  -7   4  15       74.08       86.10      3.49 o 
  -6   4  15        0.35       -1.55      5.04 o 
  -5   4  15      133.42      139.80      5.11 o 
  -4   4  15      218.11      240.61      8.37 o 
  -3   4  15        2.38       -4.11      4.34 o 
  -2   4  15      104.70      108.19      4.18 o 
  -1   4  15        1.05        1.24      3.72 o 
   0   4  15       51.94       45.35      1.28 o 
   1   4  15        1.67        4.88      4.11 o 
   2   4  15       12.33       12.09      1.47 o 
   3   4  15        1.20        4.11      4.96 o 
   4   4  15       23.30       26.14      1.78 o 
  -6   5  15       11.32       11.63      1.55 o 
  -5   5  15       38.58       42.50      1.78 o 
  -4   5  15       59.55       70.41      3.41 o 
  -3   5  15        0.12       -0.23      4.34 o 
  -2   5  15       14.93       21.33      1.32 o 
  -1   5  15       34.83       45.37      1.63 o 
   0   5  15       42.39       41.74      3.02 o 
   1   5  15       11.92       13.11      1.40 o 
   2   5  15        2.76        6.59      4.58 o 
   3   5  15       27.28       23.98      1.71 o 
   4   5  15       68.59       68.72      3.11 o 
  -5   6  15       12.10       13.89      1.63 o 
  -4   6  15      104.80      120.04      4.97 o 
  -3   6  15       16.41        7.76      5.20 o 
  -2   6  15        1.46        3.03      4.11 o 
  -1   6  15        6.59        4.11      4.42 o 
   0   6  15        1.96        5.15      3.13 o 
   1   6  15       25.02       26.16      1.63 o 
   2   6  15        2.96        5.59      4.89 o 
   3   6  15        3.66        5.90      5.44 o 
  -3   7  15       51.70       61.88      2.95 o 
  -2   7  15        1.53       -0.23      4.66 o 
  -1   7  15        0.70        8.23      4.89 o 
   0   7  15        1.68        4.18      1.42 o 
   1   7  15       39.91       40.08      1.86 o 
  -8   0  16       32.06       39.17      1.78 o 
  -6   0  16        1.06        4.33      4.49 o 
  -4   0  16       14.89       17.33      1.24 o 
  -2   0  16      115.82      121.29      4.56 o 
   0   0  16      146.11      151.27     11.45 o 
   2   0  16      104.90      102.47      3.25 o 
   4   0  16        9.90       14.48      1.63 o 
  -7   1  16        0.01        0.23      5.03 o 
  -6   1  16        1.01        1.24      1.24 o 
  -5   1  16       50.71       54.01      1.62 o 
  -4   1  16      118.88      116.59      4.41 o 
  -3   1  16      267.46      272.72      7.97 o 
  -2   1  16        0.02        1.32      3.40 o 
  -1   1  16       99.24       87.43      3.40 o 
   0   1  16       89.86       79.74      4.09 o 
   1   1  16       88.11       83.10      3.33 o 
   2   1  16       89.40       90.39      3.25 o 
   3   1  16       12.13        8.13      5.26 o 
   4   1  16        8.43        8.28      5.65 o 
   5   1  16        0.30        5.73      5.19 o 
  -7   2  16       11.99        8.21      5.19 o 
  -6   2  16        3.23       -5.26      5.26 o 
  -5   2  16        4.73        6.42      1.24 o 
  -4   2  16       45.86       39.70      1.63 o 
  -3   2  16      113.62      107.35      4.64 o 
  -2   2  16        8.76        5.65      3.95 o 
  -1   2  16      385.07      359.73      8.90 o 
   0   2  16       80.56       79.28      4.47 o 
   1   2  16       12.10        4.33      4.57 o 
   2   2  16      189.10      185.34      7.35 o 
   3   2  16       14.20       13.86      1.55 o 
   4   2  16      160.19      126.47      9.64 o 
   5   2  16       19.72       18.21      1.78 o 
  -7   3  16       24.91       29.59      1.86 o 
  -6   3  16      124.63      134.98      5.89 o 
  -5   3  16        4.35        4.34      1.32 o 
  -4   3  16       46.69       44.68      1.78 o 
  -3   3  16       66.39       59.79      2.56 o 
  -2   3  16       53.50       57.47      2.25 o 
  -1   3  16      135.40      124.01      4.88 o 
   0   3  16       47.43       42.03      2.94 o 
   1   3  16       14.87       17.66      1.32 o 
   2   3  16       25.71       29.59      1.55 o 
   3   3  16       24.27       27.58      1.63 o 
   4   3  16      158.22      159.58      5.81 o 
  -6   4  16        1.70        2.87      4.65 o 
  -5   4  16        9.79        3.95      5.42 o 
  -4   4  16      131.76      147.62      5.97 o 
  -3   4  16       25.55       34.18      1.47 o 
  -2   4  16        6.76       10.31      1.32 o 
  -1   4  16       34.06       28.83      1.40 o 
   0   4  16       19.07       18.16      1.39 o 
   1   4  16        6.13        5.35      4.73 o 
   2   4  16        5.41        5.19      1.47 o 
   3   4  16       86.88       76.76      3.33 o 
   4   4  16        0.09        1.24      5.58 o 
  -5   5  16        0.04        0.70      4.58 o 
  -4   5  16        1.67        2.87      4.96 o 
  -3   5  16       24.78       27.30      1.55 o 
  -2   5  16        4.55       -0.85      4.50 o 
  -1   5  16        1.48        0.78      1.32 o 
   0   5  16       89.96       88.46     10.22 o 
   1   5  16        2.92        6.05      4.81 o 
   2   5  16        2.97       -0.93      5.20 o 
   3   5  16       54.51       59.99      2.41 o 
  -3   6  16       31.94       32.28      1.63 o 
  -2   6  16       63.19       69.30      2.95 o 
  -1   6  16        7.21        4.35      4.73 o 
   0   6  16       13.94       15.18      3.06 o 
   1   6  16       40.52       54.26      2.10 o 
   2   6  16        3.74        3.96      5.36 o 
  -7   0  17       33.53       43.65      1.78 o 
  -5   0  17      149.16      159.85      6.81 o 
  -3   0  17       15.97       15.24      1.24 o 
  -1   0  17        7.21        6.96      1.16 o 
   1   0  17       27.84       27.24      1.47 o 
   3   0  17       68.32       59.46      2.94 o 
  -7   1  17        1.04        0.93      5.26 o 
  -6   1  17       58.28       59.28      2.24 o 
  -5   1  17        7.67        4.64      4.26 o 
  -4   1  17       44.25       42.56      1.86 o 
  -3   1  17       52.49       55.79      2.86 o 
  -2   1  17        0.40       -3.02      3.95 o 
  -1   1  17        0.02       -4.02      4.02 o 
   0   1  17       52.33       47.06      6.77 o 
   1   1  17        0.89       -3.02      4.41 o 
   2   1  17      154.22      154.95      6.66 o 
   3   1  17      162.52      169.23      6.35 o 
   4   1  17       53.12       53.35      2.25 o 
  -7   2  17       33.13       37.86      1.78 o 
  -6   2  17        0.22       -2.01      4.64 o 
  -5   2  17       10.69       11.07      1.39 o 
  -4   2  17        3.39        2.79      1.24 o 
  -3   2  17       37.51       35.84      1.55 o 
  -2   2  17       58.64       56.51      2.71 o 
  -1   2  17      101.06      105.05      4.64 o 
   0   2  17        9.97        9.63      1.19 o 
   1   2  17      203.70      193.44      7.51 o 
   2   2  17       24.11       26.56      1.63 o 
   3   2  17       10.88        4.49      5.11 o 
   4   2  17       98.66       88.23      3.64 o 
  -6   3  17      111.92      124.45      5.50 o 
  -5   3  17      146.47      162.54      6.27 o 
  -4   3  17      178.50      191.12      7.43 o 
  -3   3  17       34.67       33.07      1.47 o 
  -2   3  17       81.29       81.94      3.41 o 
  -1   3  17       68.81       61.74      2.40 o 
   0   3  17       26.53       28.70      3.25 o 
   1   3  17        1.06        5.42      4.57 o 
   2   3  17        0.33       -0.85      4.96 o 
   3   3  17        3.23        5.27      5.27 o 
   4   3  17       36.19       36.66      2.33 o 
  -6   4  17        2.04        5.19      4.96 o 
  -5   4  17       33.50       36.96      1.70 o 
  -4   4  17        5.76        4.57      4.80 o 
  -3   4  17       94.80       93.62      3.95 o 
  -2   4  17      101.45      112.22      3.95 o 
  -1   4  17       34.90       30.77      1.55 o 
   0   4  17       25.49       32.03      1.15 o 
   1   4  17        5.91        6.67      4.81 o 
   2   4  17        0.25        2.71      4.96 o 
   3   4  17        1.17        0.31      1.63 o 
  -5   5  17       19.27       24.89      1.63 o 
  -4   5  17        1.36       -1.63      4.73 o 
  -3   5  17       36.65       37.61      1.63 o 
  -2   5  17       31.81       41.18      1.63 o 
  -1   5  17        6.57        4.42      4.81 o 
   0   5  17      119.78      127.19      3.86 o 
   1   5  17       15.63       16.52      1.63 o 
   2   5  17        4.96        0.47      5.20 o 
  -3   6  17       14.69        8.22      5.90 o 
  -2   6  17      124.28      136.18      5.90 o 
  -1   6  17       53.76       56.58      1.79 o 
   0   6  17        1.41       -3.92      3.92 o 
  -6   0  18      103.44      127.53      4.88 o 
  -4   0  18        0.55        0.00      4.18 o 
  -2   0  18       35.62       34.51      1.55 o 
   0   0  18       18.90       19.53      2.13 o 
   2   0  18        0.77        0.00      4.95 o 
   4   0  18       10.64       10.07      5.65 o 
  -6   1  18       79.56       77.00      3.48 o 
  -5   1  18        8.85        8.28      4.57 o 
  -4   1  18       12.58       13.39      1.32 o 
  -3   1  18       49.29       50.76      2.17 o 
  -2   1  18       53.96       53.24      2.40 o 
  -1   1  18      117.55      116.39      4.80 o 
   0   1  18        6.39        3.41      3.16 o 
   1   1  18        0.35        7.74      4.49 o 
   2   1  18        5.89        5.96      5.26 o 
   3   1  18       81.37       81.37      3.17 o 
   4   1  18        7.14       -6.27      6.27 o 
  -6   2  18        5.16        6.97      1.55 o 
  -5   2  18        3.94        6.04      4.95 o 
  -4   2  18       41.68       44.51      1.86 o 
  -3   2  18        3.96        0.00      4.26 o 
  -2   2  18       39.82       33.83      1.70 o 
  -1   2  18      111.16      110.71      4.10 o 
   0   2  18        3.30        3.40      4.84 o 
   1   2  18      231.00      244.78      8.98 o 
   2   2  18       39.49       48.93      2.32 o 
   3   2  18        1.49       -3.02      5.81 o 
  -6   3  18      153.48      178.90      7.05 o 
  -5   3  18      107.03      113.45      4.72 o 
  -4   3  18       16.37       18.35      1.55 o 
  -3   3  18        1.65       -1.47      4.72 o 
  -2   3  18        3.12        0.85      4.80 o 
  -1   3  18       30.62       25.25      1.47 o 
   0   3  18       14.86       14.14      1.04 o 
   1   3  18       50.87       54.53      2.09 o 
   2   3  18       46.53       48.26      2.01 o 
   3   3  18        0.06        1.47      5.19 o 
  -5   4  18        0.00       -1.01      4.96 o 
  -4   4  18       20.40       21.93      1.63 o 
  -3   4  18       44.53       50.76      2.17 o 
  -2   4  18       93.77      100.21      4.19 o 
  -1   4  18        8.72        9.22      1.47 o 
   0   4  18        9.01       10.77      2.44 o 
   1   4  18       23.40       26.59      1.63 o 
   2   4  18        8.92        6.28      1.55 o 
  -4   5  18        1.68       -3.72      4.81 o 
  -3   5  18       15.05       14.11      1.55 o 
  -2   5  18        9.06        5.51      5.27 o 
  -1   5  18        2.36        4.96      4.96 o 
   0   5  18       19.66       13.29      1.67 o 
   1   5  18        1.18       -0.78      5.27 o 
  -5   0  19       54.05       64.23      3.02 o 
  -3   0  19       18.43       21.51      1.47 o 
  -1   0  19      104.34      101.52      3.64 o 
   1   0  19       11.24        3.95      5.34 o 
   3   0  19        0.73        8.52      5.11 o 
  -6   1  19        5.75        6.19      5.11 o 
  -5   1  19       37.34       37.22      1.93 o 
  -4   1  19       20.16       24.76      1.55 o 
  -3   1  19        6.06        7.20      4.33 o 
  -2   1  19        0.39       -3.95      4.64 o 
  -1   1  19       59.09       56.11      3.02 o 
   0   1  19        1.52        3.31      3.06 o 
   1   1  19        2.14        1.78      5.11 o 
   2   1  19       33.69       32.13      1.78 o 
   3   1  19        2.00        5.88      5.81 o 
  -5   2  19       28.33       31.74      1.78 o 
  -4   2  19        8.12        8.44      1.39 o 
  -3   2  19        0.01       -4.10      4.49 o 
  -2   2  19        0.00        1.32      4.64 o 
  -1   2  19       35.57       33.14      1.55 o 
   0   2  19       38.07       43.92      1.50 o 
   1   2  19       51.92       50.79      1.78 o 
   2   2  19        0.15        7.59      4.80 o 
  -5   3  19       16.39       17.50      1.70 o 
  -4   3  19      153.45      196.78      7.59 o 
  -3   3  19       87.82       96.03      4.03 o 
  -2   3  19      129.51      134.15      5.34 o 
  -1   3  19        4.87        0.93      4.57 o 
   0   3  19       12.97       10.54      1.42 o 
   1   3  19        0.14       -1.16      5.19 o 
   2   3  19       15.75       16.66      1.70 o 
  -4   4  19        3.19        3.80      1.55 o 
  -3   4  19        7.50        8.45      5.19 o 
  -2   4  19       34.79       34.95      1.86 o 
  -1   4  19       47.39       50.23      1.78 o 
   0   4  19        7.64        8.29      1.46 o 
   1   4  19       23.81       27.36      1.71 o 
  -4   0  20      212.30      258.23      9.67 o 
  -2   0  20        4.23        7.58      4.41 o 
   0   0  20      118.97      113.24      7.00 o 
   2   0  20        0.37        8.13      5.65 o 
  -5   1  20        3.56        6.04      1.47 o 
  -4   1  20       54.46       53.63      1.93 o 
  -3   1  20        6.70        4.57      4.72 o 
  -2   1  20       20.18       18.19      1.47 o 
  -1   1  20       12.67       12.23      1.47 o 
   0   1  20       18.69       17.73      1.12 o 
   1   1  20       24.65       18.97      1.70 o 
   2   1  20        1.20        1.24      5.65 o 
  -4   2  20        9.95        4.80      5.19 o 
  -3   2  20       24.93       31.20      1.63 o 
  -2   2  20      114.12      122.78      4.95 o 
  -1   2  20       13.26       13.16      1.47 o 
   0   2  20        0.52       -1.51      3.42 o 
   1   2  20       16.39       15.25      1.63 o 
  -4   3  20      108.54      124.84      5.11 o 
  -3   3  20      128.15      140.88      5.81 o 
  -2   3  20       25.11       21.69      1.70 o 
  -1   3  20        3.32        5.50      4.96 o 
   0   3  20        9.42        0.77      5.46 o 
  -3   0  21       48.17       60.36      2.24 o 
  -1   0  21       11.68        6.50      4.88 o 
  -3   1  21       54.80       54.26      2.09 o 
  -2   1  21        2.14       -3.17      5.42 o 
  -1   1  21        5.13        1.70      5.03 o 
   0   1  21       25.21       29.28      2.75 o 
  -3   2  21       64.96       71.46      3.17 o 
  -2   2  21       10.05       12.31      1.55 o 
  -1   2  21        1.57        2.25      4.88 o 
                                                 
